# Supplementary material for: Altitudinal variation in rhizosphere microbial communities of the endangered plant Lilium tsingtauense and the environmental factors driving this variation
Source: Microbiol Spectr. 2024 Oct 9;12(11):e00966-24. doi: 10.1128/spectrum.00966-24 (PMC11536999; doi:10.1128/spectrum.00966-24)
Supplement: Supplemental tables — Tables S1 to S7. [file spectrum.00966-24-s0002.xlsx]

## Sheet: Title
Altitudinal variation in rhizosphere microbial communities of the endangered plant Lilium tsingtauense and the environmental factors driving this variation
Boda Liu, Jinming Yang, Wanpei Lu, Hai Wang, Xuebin Song, Shaobo Yu, Qingchao Liu, Yingkun Sun*, Xinqiang Jiang*

## Sheet: S1
Table S1 Details of bacterial 16S sequencing
Sample ID	Raw Reads	Clean Reads	Denoised Reads	Merged Reads	Non-chimeric Reads
BSLA1	79756	68230	66847	65475	65416
BSLA2	98438	81291	80409	80024	79688
BSLA3	79843	67730	65666	63415	63338
BSMA1	80342	70625	70072	69229	68353
BSMA2	80117	70283	69418	68208	68005
BSMA3	80075	68426	66638	64648	64630
BSHA1	80325	70404	69517	68155	68141
BSHA2	80105	69854	69181	68144	67727
BSHA3	67339	58562	58140	57560	57338
RSLA1	79975	67192	66339	63693	63055
RSLA2	79951	64512	63297	60641	60224
RSLA3	79847	65367	64048	61380	61326
RSMA1	80153	68010	66486	63385	63210
RSMA2	80190	68950	67532	64551	64540
RSMA3	80301	68267	66804	63556	63426
RSHA1	79625	65104	64137	61516	61162
RSHA2	101314	82494	81451	77666	77263
RSHA3	80153	65066	64219	61537	61282

## Sheet: S2
Table S2 Details of fungal ITS sequencing
Sample ID	Raw Reads	Clean Reads	Denoised Reads	Merged Reads	Non-chimeric Reads
BSLA1	130461	119195	115200	107889	92023
BSLA2	63732	57206	54320	49452	42344
BSLA3	67933	61151	58183	53180	46427
BSMA1	78025	70063	66253	59135	49102
BSMA2	83351	74236	70103	61937	52529
BSMA3	81525	73136	69363	61440	52999
BSHA1	89724	80377	75614	65844	55144
BSHA2	79761	73661	69843	61230	51600
BSHA3	114145	102173	97066	86764	72114
RSLA1	83329	71384	66845	59109	51936
RSLA2	96334	83488	78914	70453	60688
RSLA3	80049	68873	64510	56747	49858
RSMA1	80135	68618	64903	57231	50918
RSMA2	79936	68796	65858	59449	52614
RSMA3	123771	107570	101949	86596	73289
RSHA1	94749	81813	76810	67934	58287
RSHA2	110345	96820	91549	82569	70890
RSHA3	80051	69784	65254	57045	49362

## Sheet: S3
Table S3 ZI-PI analysis of bulk soil bacterial symbiosis network
z	module	p	roles	label	Phylum
-0.802173	3	0.3392	Peripherals	Bryobacter	p__Acidobacteriota
0.797617	3	0.43242	Peripherals	uncultured_Acidobacteria_bacterium	p__Acidobacteriota
-0.318515	3	0.303351	Peripherals	unclassified_Elsterales	p__Proteobacteria
0.797617	3	0.369522	Peripherals	unclassified_Subgroup_2	p__Acidobacteriota
1.24407	3	0.396009	Peripherals	unclassified_SC_I_84	p__Proteobacteria
0.983639	3	0.325906	Peripherals	P3OB_42	p__Myxococcota
1.4673	3	0.40224	Peripherals	uncultured_Firmicutes_bacterium	p__Methylomirabilota
-1.58347	3	0.54459	Peripherals	unclassified_Micropepsaceae	p__Proteobacteria
-0.281311	3	0.429199	Peripherals	unclassified_Vicinamibacteraceae	p__Acidobacteriota
0.797617	3	0.353336	Peripherals	Mesorhizobium	p__Proteobacteria
-1.13701	3	0.135634	Peripherals	unclassified_LWQ8	p__Patescibacteria
-1.13701	3	0.223676	Peripherals	uncultured_Iamiaceae_bacterium	p__Actinobacteriota
-1.32303	3	0.24537	Peripherals	unclassified_Frankiales	p__Actinobacteriota
-0.244107	3	0.0302959	Peripherals	Novosphingobium	p__Proteobacteria
0.723208	3	0.275329	Peripherals	Legionella	p__Proteobacteria
-0.467333	3	0.189026	Peripherals	unclassified_Hyphomicrobiaceae	p__Proteobacteria
-0.206902	3	0.143251	Peripherals	unclassified_Actinobacteriota	p__Actinobacteriota
1.16966	3	0.354793	Peripherals	uncultured_Nitrosomonadales_bacterium	p__Proteobacteria
-0.950991	3	0.60355	Peripherals	Noviherbaspirillum	p__Proteobacteria
-1.69508	3	0.62	non hub connector	unclassified_WWH38	p__Patescibacteria
-0.913786	3	0.267486	Peripherals	unclassified_Acidobacteriota	p__Acidobacteriota
0.872026	3	0.439952	Peripherals	Ellin516	p__Verrucomicrobiota
-0.02088	3	0.694215	Connectors	unclassified_Burkholderiaceae	p__Proteobacteria
0.165142	3	0.693878	Connectors	[Aquaspirillum]_arcticum_group	p__Proteobacteria
0.797617	3	0.639053	Connectors	Arenimonas	p__Proteobacteria
-0.206902	3	0.548611	Peripherals	Methylotenera	p__Proteobacteria
-0.876582	3	0.195564	Peripherals	unclassified_Candidatus_Adlerbacteria_bacterium_GW2011_GWC1_50_9	p__Patescibacteria
-1.99271	3	0.259058	Peripherals	unclassified_Chitinophagales	p__Bacteroidota
-0.206902	3	0.207895	Peripherals	Acidiphilium	p__Proteobacteria
-1.13701	3	0.0765235	Peripherals	uncultured_Chlorobi_bacterium	p__Bacteroidota
0.909231	3	0.329287	Peripherals	unclassified_Rokubacteriales	p__Methylomirabilota
0.388369	3	0	Peripherals	JGI_0001001_H03	p__Acidobacteriota
0.31396	3	0.493924	Peripherals	FCPS473	p__Chloroflexi
0.686004	3	0.444444	Peripherals	Haliangium	p__Myxococcota
1.39289	3	0	Peripherals	Sphingomonas	p__Proteobacteria
1.16966	3	0.740741	Connectors	Ellin6067	p__Proteobacteria
1.20687	3	0.135634	Peripherals	uncultured_Ferrimicrobium_sp.	p__Actinobacteriota
-0.0580845	3	0.34375	Peripherals	Rhodanobacter	p__Proteobacteria
1.13246	3	0.537037	Peripherals	uncultured_proteobacterium	p__Methylomirabilota
0.611595	3	0.197531	Peripherals	unclassified_Micrococcaceae	p__Actinobacteriota
0.909231	3	0.438727	Peripherals	IS_44	p__Proteobacteria
1.02084	3	0.600101	Peripherals	unclassified_Caulobacteraceae	p__Proteobacteria
1.13246	3	0.472187	Peripherals	unclassified_Diplorickettsiaceae	p__Proteobacteria
1.05805	3	0.64	Connectors	unclassified_11_24	p__Acidobacteriota
0.723208	3	0.680556	Connectors	unclassified_Alphaproteobacteria	p__Proteobacteria
0.760413	3	0.32	Peripherals	uncultured_Chloroflexi_bacterium	p__Chloroflexi
0.611595	3	0.493827	Peripherals	GOUTA6	p__Proteobacteria
0.797617	3	0.419998	Peripherals	Polycyclovorans	p__Proteobacteria
0.0535288	3	0.497691	Peripherals	Hyphomicrobium	p__Proteobacteria
0.909231	3	0.497778	Peripherals	Bacillus	p__Firmicutes
0.611595	3	0.292346	Peripherals	unclassified_Elusimicrobia	p__Elusimicrobiota
0.946435	3	0.136246	Peripherals	uncultured_gamma_proteobacterium	p__Proteobacteria
1.20687	3	0.489292	Peripherals	Crenobacter	p__Proteobacteria
0.686004	3	0.229968	Peripherals	Massilia	p__Proteobacteria
0.462778	3	0.430473	Peripherals	Subgroup_1	p__Acidobacteriota
0.909231	3	0.173067	Peripherals	Acidothermus	p__Actinobacteriota
0.611595	3	0.447188	Peripherals	Gaiella	p__Actinobacteriota
0.127938	3	0.466939	Peripherals	unclassified_Comamonadaceae	p__Proteobacteria
0.797617	3	0.408304	Peripherals	uncultured_Acidobacteriales_bacterium	p__Acidobacteriota
0.686004	3	0.114502	Peripherals	Mycobacterium	p__Actinobacteriota
0.165142	3	0.506973	Peripherals	unclassified_Streptomycetaceae	p__Actinobacteriota
0.276755	3	0.18	Peripherals	unclassified_Chitinophagaceae	p__Bacteroidota
0.0907332	3	0.396918	Peripherals	Variovorax	p__Proteobacteria
-0.653355	3	0.492603	Peripherals	Actinospica	p__Actinobacteriota
0.834822	3	0.488199	Peripherals	unclassified_Intrasporangiaceae	p__Actinobacteriota
0.686004	3	0.489687	Peripherals	Flavobacterium	p__Bacteroidota
0.276755	3	0.512188	Peripherals	Hymenobacter	p__Bacteroidota
1.13246	3	0.451791	Peripherals	unclassified_Sutterellaceae	p__Proteobacteria
0.611595	3	0.462322	Peripherals	unclassified_Ktedonobacteraceae	p__Chloroflexi
1.20687	3	0.3924	Peripherals	Nevskia	p__Proteobacteria
0.909231	3	0.0614764	Peripherals	Dyadobacter	p__Bacteroidota
0.276755	3	0.383876	Peripherals	unclassified_Babeliales	p__Dependentiae
0.760413	3	0.416375	Peripherals	unclassified_Microtrichales	p__Actinobacteriota
0.0907332	3	0.543797	Peripherals	uncultured_candidate_division_OS_K_bacterium	p__Acidobacteriota
-0.541742	3	0.490233	Peripherals	Burkholderia_Caballeronia_Paraburkholderia	p__Proteobacteria
0.760413	3	0.551467	Peripherals	unclassified_Firmicutes	p__Firmicutes
0.239551	3	0	Peripherals	uncultured_eubacterium_WD260	p__Proteobacteria
0.351164	3	0.506616	Peripherals	Nitrosospira	p__Proteobacteria
0.239551	3	0.378578	Peripherals	Amycolatopsis	p__Actinobacteriota
0.6488	3	0.498709	Peripherals	unclassified_actinobacterium_YJF2_33	p__Actinobacteriota
-1.95551	3	0.523947	Peripherals	Conexibacter	p__Actinobacteriota
-0.616151	3	0.422932	Peripherals	unclassified_Vermiphilaceae	p__Dependentiae
-1.65787	3	0.218549	Peripherals	unclassified_Moraxellaceae	p__Proteobacteria
-0.839377	3	0.419448	Peripherals	Anaeromyxobacter	p__Myxococcota
-1.13701	3	0.420858	Peripherals	uncultured_Termite_group_1_bacterium	p__Elusimicrobiota
-0.504538	3	0.483017	Peripherals	uncultured_Sorangiineae_bacterium	p__Myxococcota
-1.28583	3	0.16874	Peripherals	uncultured_Bacteroidetes_bacterium	p__Bacteroidota
-1.58347	3	0.547816	Peripherals	Polaromonas	p__Proteobacteria
-1.0626	3	0.260355	Peripherals	Opitutus	p__Verrucomicrobiota
-1.43465	3	0.499822	Peripherals	unclassified_URHD0088	p__Proteobacteria
-1.47185	3	0.530125	Peripherals	Aquabacterium	p__Proteobacteria
-2.10433	3	0.54582	Peripherals	Ferruginibacter	p__Bacteroidota
-1.47185	3	0.3648	Peripherals	Deinococcus	p__Deinococcota
-1.47185	3	0.242513	Peripherals	Segetibacter	p__Bacteroidota
-1.65787	3	0.369141	Peripherals	Ramlibacter	p__Proteobacteria
-2.06712	3	0.377932	Peripherals	uncultured_bacterium_70	p__Acidobacteriota
-1.28583	3	0.457619	Peripherals	unclassified_Bacteria	p__unclassified_Bacteria
-1.8439	3	0.497873	Peripherals	unclassified_Vicinamibacterales	p__Acidobacteriota
-1.22236	2	0.449122	Peripherals	unclassified_env.OPS_17	p__Bacteroidota
-0.607304	2	0.43713	Peripherals	unclassified_AKYH767	p__Bacteroidota
0.776573	2	0.328922	Peripherals	Bradyrhizobium	p__Proteobacteria
1.7376	2	0.155727	Peripherals	uncultured_Desulfovirga_sp.	p__Acidobacteriota
0.00775281	2	0.524028	Peripherals	MND1	p__Proteobacteria
0.891896	2	0.232988	Peripherals	uncultured_actinobacterium	p__Methylomirabilota
1.43007	2	0.523966	Peripherals	Gemmatimonas	p__Gemmatimonadota
0.0846349	2	0.41966	Peripherals	unclassified_bacterium_Ellin7509	p__Acidobacteriota
-0.0691292	2	0.499934	Peripherals	Nitrospira	p__Nitrospirota
1.35319	2	0.278904	Peripherals	unclassified_Acetobacteraceae	p__Proteobacteria
0.853455	2	0.546066	Peripherals	Roseiarcus	p__Proteobacteria
-0.184452	2	0.184089	Peripherals	uncultured_Acidobacteriaceae_bacterium	p__Acidobacteriota
1.9298	2	0.509615	Peripherals	unclassified_Anaerolineaceae	p__Chloroflexi
1.35319	2	0.522695	Peripherals	Puia	p__Bacteroidota
1.35319	2	0.540816	Peripherals	uncultured_Hyphomicrobiaceae_bacterium	p__Proteobacteria
-0.453539	2	0.425208	Peripherals	Phenylobacterium	p__Proteobacteria
0.699691	2	0.167934	Peripherals	unclassified_Beijerinckiaceae	p__Proteobacteria
0.27684	2	0.356543	Peripherals	unclassified_Obscuribacteraceae	p__Cyanobacteria
1.62228	2	0.278239	Peripherals	unclassified_Actinobacteria	p__Actinobacteriota
0.930337	2	0.6475	Connectors	Occallatibacter	p__Acidobacteriota
1.16098	2	0.265023	Peripherals	uncultured_Candidatus_Rokubactera_bacterium	p__Methylomirabilota
0.469045	2	0.590531	Peripherals	unclassified_Subgroup_17	p__Acidobacteriota
0.469045	2	0.241102	Peripherals	TM7a	p__Patescibacteria
0.853455	2	0.223399	Peripherals	Bdellovibrio	p__Bdellovibrionota
1.00722	2	0.601134	Peripherals	unclassified_Isosphaeraceae	p__Planctomycetota
-0.453539	2	0.433067	Peripherals	unclassified_Microbacteriaceae	p__Actinobacteriota
1.39163	2	0.276564	Peripherals	unclassified_WX65	p__Methylomirabilota
-0.0691292	2	0.236049	Peripherals	uncultured_Acidimicrobiia_bacterium	p__Actinobacteriota
1.23787	2	0.440097	Peripherals	JG30a_KF_32	p__Chloroflexi
-0.722627	2	0.416171	Peripherals	unclassified_BIrii41	p__Myxococcota
0.315281	2	0.327832	Peripherals	unclassified_Elsteraceae	p__Proteobacteria
1.19942	2	0.492459	Peripherals	CL500_29_marine_group	p__Actinobacteriota
0.545927	2	0.505844	Peripherals	Rhizobacter	p__Proteobacteria
1.16098	2	0.478052	Peripherals	Rhizobiales_bacterium_GAS113	p__Proteobacteria
-0.299775	2	0.528258	Peripherals	unclassified_27F_1492R	p__Myxococcota
1.0841	2	0.316885	Peripherals	unclassified_Blastocatellaceae	p__Acidobacteriota
1.31475	2	0.426914	Peripherals	Dokdonella	p__Proteobacteria
1.81448	2	0.120814	Peripherals	unclassified_Sporichthyaceae	p__Actinobacteriota
0.27684	2	0.481546	Peripherals	unclassified_Microscillaceae	p__Bacteroidota
0.930337	2	0.162571	Peripherals	uncultured_Burkholderiaceae_bacterium	p__Proteobacteria
0.0846349	2	0.58358	Peripherals	Nakamurella	p__Actinobacteriota
2.89083	2	0.233747	Module hubs	uncultured_Verrucomicrobia_bacterium	p__Dependentiae
0.27684	2	0.560692	Peripherals	uncultured_Steroidobacter_sp.	p__Proteobacteria
-0.83795	2	0.372596	Peripherals	Inquilinus	p__Proteobacteria
1.62228	2	0.617188	Peripherals	unclassified_Rhodanobacteraceae	p__Proteobacteria
0.853455	2	0.481994	Peripherals	unclassified_Rhizobiales_Incertae_Sedis	p__Proteobacteria
1.31475	2	0.464844	Peripherals	unclassified_RBG_13_54_9	p__Chloroflexi
-0.222893	2	0.371094	Peripherals	Nocardioides	p__Actinobacteriota
2.81395	2	0.64308	Network hubs	Rhodovastum	p__Proteobacteria
0.968778	2	0.549383	Peripherals	Lentilactobacillus	p__Firmicutes
-0.261334	2	0.322543	Peripherals	unclassified_Rhizobiales	p__Proteobacteria
0.392163	2	0.583333	Peripherals	uncultured_Holophaga_sp.	p__Acidobacteriota
0.469045	2	0.175676	Peripherals	unclassified_A21b	p__Proteobacteria
0.66125	2	0.561983	Peripherals	Subgroup_10	p__Acidobacteriota
-0.83795	2	0.607438	Peripherals	unclassified_Solirubrobacteraceae	p__Actinobacteriota
-0.607304	2	0.571429	Peripherals	Mucilaginibacter	p__Bacteroidota
0.469045	2	0.0344721	Peripherals	Bauldia	p__Proteobacteria
0.238399	2	0.24811	Peripherals	Candidatus_Xiphinematobacter	p__Verrucomicrobiota
0.0461938	2	0.393491	Peripherals	Phaselicystis	p__Myxococcota
0.27684	2	0.32556	Peripherals	unclassified_Methyloligellaceae	p__Proteobacteria
-0.299775	2	0.204142	Peripherals	unclassified_Steroidobacteraceae	p__Proteobacteria
-0.261334	2	0.238606	Peripherals	Pedobacter	p__Bacteroidota
0.353722	2	0.604444	Peripherals	Actinomadura	p__Actinobacteriota
-1.2608	2	0.618056	Peripherals	unclassified_Burkholderiales	p__Proteobacteria
-0.761068	2	0.567108	Peripherals	unclassified_Chloroflexi	p__Chloroflexi
0.853455	2	0.603878	Peripherals	uncultured_Candidatus_Koribacter_sp.	p__Acidobacteriota
-0.914832	2	0.636678	Connectors	unclassified_Anaerolineae	p__Chloroflexi
-0.299775	2	0.48	Peripherals	unclassified_WD260	p__Proteobacteria
0.238399	2	0.0700826	Peripherals	Granulicella	p__Acidobacteriota
-1.0686	2	0.52071	Peripherals	unclassified_Xanthomonadaceae	p__Proteobacteria
0.469045	2	0.602076	Peripherals	unclassified_Myxococcaceae	p__Myxococcota
0.699691	2	0.64	Connectors	unclassified_Gemmataceae	p__Planctomycetota
-0.184452	2	0.569444	Peripherals	ADurb.Bin063_1	p__Verrucomicrobiota
-0.645745	2	0.139918	Peripherals	Allorhizobium_Neorhizobium_Pararhizobium_Rhizobium	p__Proteobacteria
-0.261334	2	0.0768	Peripherals	Collimonas	p__Proteobacteria
0.776573	2	0.16663	Peripherals	Iamia	p__Actinobacteriota
-0.376657	2	0.399093	Peripherals	unclassified_Sandaracinaceae	p__Myxococcota
-0.453539	2	0.253228	Peripherals	Candidatus_Omnitrophus	p__Verrucomicrobiota
-0.914832	2	0.151936	Peripherals	Devosia	p__Proteobacteria
-1.18392	2	0.110727	Peripherals	Dongia	p__Proteobacteria
-1.45301	2	0.519031	Peripherals	RB41	p__Acidobacteriota
-1.29924	2	0.533087	Peripherals	Candidatus_Koribacter	p__Acidobacteriota
-1.45301	2	0.2323	Peripherals	uncultured_Gemmatimonadetes_bacterium	p__Chloroflexi
-0.914832	2	0	Peripherals	Labrys	p__Proteobacteria
-1.33768	2	0.259369	Peripherals	uncultured_eubacterium_WD244	p__Acidobacteriota
-0.914832	2	0.196429	Peripherals	unclassified_Gammaproteobacteria	p__Proteobacteria
-1.14548	2	0.547845	Peripherals	G12_WMSP1	p__Chloroflexi
-1.2608	2	0.51662	Peripherals	unclassified_Candidatus_Doudnabacteria_bacterium_RIFCSPLOWO2_02_FULL_48_13	p__Patescibacteria
-0.376657	2	0.335148	Peripherals	Candidatus_Udaeobacter	p__Verrucomicrobiota
-0.261334	2	0.207347	Peripherals	Pajaroellobacter	p__Myxococcota
-0.799509	2	0.31405	Peripherals	unclassified_Oxalobacteraceae	p__Proteobacteria
-0.146011	2	0.444444	Peripherals	bacterium_Ellin6515	p__Actinobacteriota
-0.530422	2	0.266944	Peripherals	mle1_7	p__Proteobacteria
-0.491981	2	0	Peripherals	Edaphobacter	p__Acidobacteriota
0.123076	2	0.458729	Peripherals	unclassified_Acidimicrobiaceae	p__Actinobacteriota
-0.146011	2	0.463734	Peripherals	unclassified_Rhodospirillaceae	p__Proteobacteria
-0.645745	2	0.388318	Peripherals	Cupriavidus	p__Proteobacteria
-0.953273	2	0.44898	Peripherals	unclassified_67_14	p__Actinobacteriota
-0.953273	2	0.165289	Peripherals	unclassified_C0119	p__Chloroflexi
-0.607304	2	0.44898	Peripherals	unclassified_BSV26	p__Bacteroidota
-1.33768	2	0.471655	Peripherals	Catenulispora	p__Actinobacteriota
-1.18392	2	0.42	Peripherals	unclassified_Methylophilaceae	p__Proteobacteria
-0.83795	2	0.176871	Peripherals	Jatrophihabitans	p__Actinobacteriota
-1.2608	2	0.48	Peripherals	uncultured_soil_bacterium	p__Chloroflexi
-0.184452	2	0.402778	Peripherals	Parafilimonas	p__Bacteroidota
-0.83795	2	0	Peripherals	Pseudomonas	p__Proteobacteria
-0.83795	2	0.0512465	Peripherals	unclassified_KF_JG30_B3	p__Proteobacteria
-0.83795	2	0	Peripherals	unclassified_37_13	p__Bacteroidota
-0.914832	2	0.179655	Peripherals	unclassified_JG30_KF_AS9	p__Chloroflexi
-1.10704	2	0.528616	Peripherals	uncultured_Anaeromyxobacter_sp.	p__Acidobacteriota
-1.37612	2	0.117188	Peripherals	Edaphobaculum	p__Bacteroidota
-1.41457	2	0.190104	Peripherals	Reyranella	p__Proteobacteria
-1.60677	2	0.138013	Peripherals	uncultured_Stella_sp.	p__Proteobacteria
-0.914832	2	0.196429	Peripherals	unclassified_S085	p__Chloroflexi
-1.22236	2	0.485	Peripherals	Pedomicrobium	p__Proteobacteria
1.19942	2	0.265	Peripherals	unclassified_Xanthobacteraceae	p__Proteobacteria
1.43007	2	0.328181	Peripherals	Candidatus_Solibacter	p__Acidobacteriota
-1.2608	2	0.34	Peripherals	Acidibacter	p__Proteobacteria
-1.49145	2	0	Peripherals	unclassified_Gaiellales	p__Actinobacteriota
-0.0387591	1	0.415879	Peripherals	uncultured_Rhodocyclaceae_bacterium	p__Proteobacteria
0.111432	1	0	Peripherals	1921_2	p__Chloroflexi
1.61335	1	0.5	Peripherals	Candidatus_Ovatusbacter	p__Proteobacteria
2.06392	1	0.694444	Connectors	unclassified_Holosporaceae	p__Proteobacteria
0.261624	1	0.168962	Peripherals	1921_3	p__Chloroflexi
0.111432	1	0.52375	Peripherals	Nordella	p__Proteobacteria
1.76354	1	0.302457	Peripherals	Singulisphaera	p__Planctomycetota
1.61335	1	0.711111	Connectors	unclassified_Subgroup_15	p__Acidobacteriota
0.712198	1	0.119141	Peripherals	unclassified_JG30_KF_CM45	p__Chloroflexi
2.06392	1	0.617284	Peripherals	Pseudolabrys	p__Proteobacteria
1.01258	1	0.444444	Peripherals	HSB_OF53_F07	p__Chloroflexi
-0.939908	1	0.119141	Peripherals	uncultured_Myxococcales_bacterium	p__Bdellovibrionota
0.261624	1	0.119141	Peripherals	Coxiella	p__Proteobacteria
0.712198	1	0.499314	Peripherals	uncultured_eubacterium_WD298	p__Acidobacteriota
-0.188951	1	0.539062	Peripherals	unclassified_SBR1031	p__Chloroflexi
-0.639525	1	0.581633	Peripherals	Sumerlaea	p__Sumerlaeota
-0.0387591	1	0.623457	Connectors	uncultured_Syntrophobacteraceae_bacterium	p__Bdellovibrionota
-0.789717	1	0.642857	Connectors	uncultured_candidate_division_SAM_bacterium	p__Chloroflexi
-0.639525	1	0.52552	Peripherals	unclassified_A4b	p__Chloroflexi
-1.0901	1	0.487713	Peripherals	Blastococcus	p__Actinobacteriota
-0.789717	1	0.176871	Peripherals	unclassified_Dehalococcoidia	p__Chloroflexi
-0.188951	1	0.567901	Peripherals	unclassified_Saccharimonadales	p__Patescibacteria
0.111432	1	0.277778	Peripherals	Tundrisphaera	p__Planctomycetota
-0.639525	1	0.375	Peripherals	unclassified_Nitrosomonadaceae	p__Proteobacteria
-0.789717	1	0.484375	Peripherals	Crossiella	p__Actinobacteriota
-0.639525	1	0.197531	Peripherals	unclassified_Blfdi19	p__Myxococcota
-0.639525	1	0	Peripherals	unclassified_Fimbriimonadaceae	p__Armatimonadota
-1.24029	1	0.48	Peripherals	Caenimonas	p__Proteobacteria
-1.0901	1	0.375	Peripherals	unclassified_Planctomycetota	p__Planctomycetota
-0.789717	1	0.666667	Connectors	uncultured_forest_soil_bacterium	p__Acidobacteriota
-1.24029	1	0.176871	Peripherals	SWB02	p__Proteobacteria
-0.210271	5	0.612245	Peripherals	unclassified_SM2D12	p__Proteobacteria
2.40644	5	0.567901	Peripherals	unclassified_Acidobacteriae	p__Acidobacteriota
-0.210271	5	0.638889	Connectors	unclassified_0319_6G20	p__Bdellovibrionota
0.0700904	5	0.64	Connectors	unclassified_Sphingomonadaceae	p__Proteobacteria
-0.584087	5	0.444444	Peripherals	unclassified_TRA3_20	p__Proteobacteria
-0.584087	5	0.32	Peripherals	uncultured_bacterium_5G12	p__Actinobacteriota
-0.303725	5	0.544379	Peripherals	unclassified_Rhodospirillales	p__Proteobacteria
-0.584087	5	0.56	Peripherals	Endomicrobium	p__Elusimicrobiota
-0.073644	4	0.444444	Peripherals	unclassified_Ilumatobacteraceae	p__Actinobacteriota
-0.533919	4	0.48	Peripherals	unclassified_Micromonosporaceae	p__Actinobacteriota
2.94372	4	0.592593	Module hubs	unclassified_Pedosphaeraceae	p__Verrucomicrobiota
-0.738486	4	0.495868	Peripherals	unclassified_Entotheonellaceae	p__Entotheonellaeota
1.05147	4	0.444444	Peripherals	unclassified_Subgroup_7	p__Acidobacteriota
0.64234	4	0.5625	Peripherals	Nocardia	p__Actinobacteriota
0.591198	4	0.48	Peripherals	Paenibacillus	p__Firmicutes
0.182064	4	0.444444	Peripherals	unclassified_IMCC26256	p__Actinobacteriota
-0.227069	4	0.277778	Peripherals	Aquicella	p__Proteobacteria
-0.329353	4	0.48	Peripherals	uncultured_delta_proteobacterium	p__Myxococcota
-0.124786	4	0.5	Peripherals	Rudaea	p__Proteobacteria
-0.738486	4	0	Peripherals	unclassified_Devosiaceae	p__Proteobacteria
-0.380494	4	0.327246	Peripherals	unclassified_Candidatus_Dadabacteria_bacterium_CSP1_2	p__Dadabacteria
-0.533919	4	0.592593	Peripherals	Candidatus_Berkiella	p__Proteobacteria
-0.278211	4	0.458102	Peripherals	Pseudarthrobacter	p__Actinobacteriota
-0.073644	4	0.520429	Peripherals	uncultured_bacterium_259	p__Acidobacteriota
-0.278211	4	0.557851	Peripherals	unclassified_WD2101_soil_group	p__Planctomycetota
-0.585061	4	0.508328	Peripherals	Terrabacter	p__Actinobacteriota
-0.789628	4	0	Peripherals	unclassified_Oligoflexaceae	p__Bdellovibrionota
-0.636203	4	0.277778	Peripherals	unclassified_Polyangiales	p__Myxococcota
-0.533919	4	0.32	Peripherals	unclassified_Acidobacteriales	p__Acidobacteriota
2.89257	4	0.665289	Network hubs	unclassified_Gemmatimonadaceae	p__Gemmatimonadota
0.130923	4	0.625	Connectors	Arthrobacter	p__Actinobacteriota
-0.789628	4	0.375	Peripherals	unclassified_Acidimicrobiia	p__Actinobacteriota
-0.789628	4	0.5	Peripherals	Duganella	p__Proteobacteria

## Sheet: S4
Table S4 ZI-PI analysis of rhizosphere bacterial symbiosis network
z	module	p	roles	label	Phylum
0.458444	2	0.489893	Peripherals	unclassified_Bacteria	p__unclassified_Bacteria
1.26606	2	0.522308	Peripherals	Candidatus_Solibacter	p__Acidobacteriota
0.862254	2	0.532245	Peripherals	Bryobacter	p__Acidobacteriota
0.593047	2	0.522373	Peripherals	unclassified_Gemmatimonadaceae	p__Gemmatimonadota
0.794952	2	0.562284	Peripherals	Acidibacter	p__Proteobacteria
1.53527	2	0.591605	Peripherals	uncultured_Holophaga_sp.	p__Acidobacteriota
1.46797	2	0.376288	Peripherals	unclassified_Subgroup_2	p__Acidobacteriota
1.60257	2	0.542355	Peripherals	Pseudolabrys	p__Proteobacteria
0.660349	2	0.620038	Connectors	Puia	p__Bacteroidota
0.593047	2	0.2134	Peripherals	Pseudomonas	p__Proteobacteria
-0.0126686	2	0.570312	Peripherals	Aquicella	p__Proteobacteria
0.189237	2	0.603538	Peripherals	unclassified_Microtrichales	p__Actinobacteriota
-0.0126686	2	0.376033	Peripherals	unclassified_Vermiphilaceae	p__Dependentiae
1.60257	2	0.5184	Peripherals	unclassified_Intrasporangiaceae	p__Actinobacteriota
-0.281876	2	0.371552	Peripherals	Legionella	p__Proteobacteria
0.32384	2	0.541322	Peripherals	unclassified_Subgroup_13	p__Acidobacteriota
0.121935	2	0.188366	Peripherals	Cellulomonas	p__Actinobacteriota
2.14099	2	0.224715	Peripherals	unclassified_Myxococcales	p__Myxococcota
0.0546332	2	0.567108	Peripherals	unclassified_Caldilineaceae	p__Chloroflexi
-0.214574	2	0.295024	Peripherals	unclassified_AKYG1722	p__Chloroflexi
3.68893	2	0.104938	Module hubs	Rhodopila	p__Proteobacteria
-0.281876	2	0.520816	Peripherals	Blautia	p__Firmicutes
2.14099	2	0.567901	Peripherals	Pandoraea	p__Proteobacteria
-0.82029	2	0.52071	Peripherals	unclassified_Cyanobacteriales	p__Cyanobacteria
-0.349177	2	0.329861	Peripherals	Plesiomonas	p__Proteobacteria
-0.147272	2	0.107755	Peripherals	Romboutsia	p__Firmicutes
1.13146	2	0.489796	Peripherals	uncultured_Firmicutes_bacterium	p__Methylomirabilota
-0.0799703	2	0.207689	Peripherals	Bifidobacterium	p__Actinobacteriota
-0.281876	2	0.533878	Peripherals	unclassified_SM2D12	p__Proteobacteria
0.862254	2	0.33099	Peripherals	unclassified_Diplorickettsiaceae	p__Proteobacteria
-0.281876	2	0.564453	Peripherals	TM7a	p__Patescibacteria
1.13146	2	0.416555	Peripherals	Aminivibrio	p__Synergistota
-0.349177	2	0.537037	Peripherals	Aetherobacter	p__Myxococcota
-0.618384	2	0.480151	Peripherals	unclassified_Prevotellaceae	p__Bacteroidota
0.0546332	2	0.33241	Peripherals	unclassified_Burkholderiales	p__Proteobacteria
0.391142	2	0.589307	Peripherals	Clostridium_sensu_stricto_1	p__Firmicutes
1.66988	2	0.37037	Peripherals	unclassified_Oxalobacteraceae	p__Proteobacteria
0.121935	2	0.537037	Peripherals	Steroidobacter	p__Proteobacteria
-1.0895	2	0.18	Peripherals	uncultured_Stella_sp.	p__Proteobacteria
0.458444	2	0.491349	Peripherals	Lysobacter	p__Proteobacteria
-0.147272	2	0.54	Peripherals	unclassified_Solirubrobacteraceae	p__Actinobacteriota
-0.0799703	2	0.244898	Peripherals	unclassified_IMCC26256	p__Actinobacteriota
2.814	2	0.244898	Module hubs	Duganella	p__Proteobacteria
1.93908	2	0.662722	Connectors	Dyella	p__Proteobacteria
-0.0799703	2	0.430796	Peripherals	unclassified_[Eubacterium]_coprostanoligenes_group	p__Firmicutes
0.525745	2	0.594104	Peripherals	Nordella	p__Proteobacteria
0.525745	2	0.48	Peripherals	unclassified_Micropepsaceae	p__Proteobacteria
-0.82029	2	0.371972	Peripherals	unclassified_cvE6	p__Verrucomicrobiota
-0.214574	2	0.400549	Peripherals	uncultured_eubacterium_WD260	p__Proteobacteria
-0.214574	2	0.44412	Peripherals	Tundrisphaera	p__Planctomycetota
-0.416479	2	0.454716	Peripherals	UCG_005	p__Firmicutes
-0.281876	2	0.281592	Peripherals	unclassified_Opitutaceae	p__Verrucomicrobiota
-0.416479	2	0.0761246	Peripherals	Pedosphaera	p__Verrucomicrobiota
-0.685686	2	0.567901	Peripherals	Cohnella	p__Firmicutes
-0.551083	2	0.425078	Peripherals	Cytophaga	p__Bacteroidota
-1.0895	2	0.2112	Peripherals	unclassified_A4b	p__Chloroflexi
-0.214574	2	0.505124	Peripherals	Alloprevotella	p__Bacteroidota
-0.954893	2	0.191579	Peripherals	uncultured_Mollicutes_bacterium	p__Firmicutes
-0.483781	2	0.229932	Peripherals	unclassified_Polyangiales	p__Myxococcota
-0.685686	2	0.0617927	Peripherals	Dongia	p__Proteobacteria
-1.0895	2	0.314446	Peripherals	Ruminococcus	p__Firmicutes
-0.752988	2	0.3936	Peripherals	unclassified_Actinobacteria	p__Actinobacteriota
-0.0799703	2	0.513649	Peripherals	unclassified_Micrococcales	p__Actinobacteriota
-0.954893	2	0.281592	Peripherals	HSB_OF53_F07	p__Chloroflexi
-1.02219	2	0.0976676	Peripherals	Chloroflexi_bacterium_Ellin7237	p__Chloroflexi
-0.82029	2	0.109922	Peripherals	Acidobacteria_bacterium_SCN_69_37	p__Acidobacteriota
-0.416479	2	0.248457	Peripherals	Bacillus	p__Firmicutes
-0.752988	2	0.510198	Peripherals	unclassified_37_13	p__Bacteroidota
-0.82029	2	0.575868	Peripherals	Chryseobacterium	p__Bacteroidota
-0.752988	2	0.17898	Peripherals	Desulfovibrio	p__Desulfobacterota
-0.954893	2	0.579585	Peripherals	unclassified_Simkaniaceae	p__Verrucomicrobiota
-1.2241	2	0.4856	Peripherals	Chthoniobacter	p__Verrucomicrobiota
-0.416479	2	0.373894	Peripherals	Allobaculum	p__Firmicutes
-0.887591	2	0.213776	Peripherals	Caulobacter	p__Proteobacteria
-1.02219	2	0.532606	Peripherals	Candidatus_Ovatusbacter	p__Proteobacteria
-0.685686	2	0.334993	Peripherals	Lachnospiraceae_NK4A136_group	p__Firmicutes
-0.752988	2	0.453218	Peripherals	uncultured_Alphaproteobacteria_bacterium	p__Proteobacteria
-0.887591	2	0.515918	Peripherals	unclassified_Bacilli	p__Firmicutes
-0.82029	2	0.623457	Connectors	Bauldia	p__Proteobacteria
-1.1568	2	0.231009	Peripherals	uncultured_Nitrosomonadaceae_bacterium	p__Proteobacteria
-1.2241	2	0.213776	Peripherals	Subdoligranulum	p__Firmicutes
-1.1568	2	0.548077	Peripherals	uncultured_Syntrophobacteraceae_bacterium	p__Bdellovibrionota
1.06416	2	0.540715	Peripherals	unclassified_Xanthobacteraceae	p__Proteobacteria
-0.752988	2	0.567638	Peripherals	unclassified_Isosphaeraceae	p__Planctomycetota
-1.2241	2	0.5344	Peripherals	unclassified_Frankiales	p__Actinobacteriota
0.291023	1	0.173862	Peripherals	uncultured_forest_soil_bacterium	p__Acidobacteriota
0.43699	1	0.231009	Peripherals	Occallatibacter	p__Acidobacteriota
-0.351234	1	0.117188	Peripherals	unclassified_BIrii41	p__Myxococcota
0.52457	1	0	Peripherals	uncultured_gamma_proteobacterium	p__Proteobacteria
0.0282812	1	0.5504	Peripherals	unclassified_Sporichthyaceae	p__Actinobacteriota
-0.643169	1	0.309642	Peripherals	Solirubrobacter	p__Actinobacteriota
0.0574747	1	0.138698	Peripherals	unclassified_Actinobacteriota	p__Actinobacteriota
-0.701556	1	0.213776	Peripherals	unclassified_CWT_CU03_E12	p__Bacteroidota
-0.701556	1	0.134921	Peripherals	Candidatus_Udaeobacter	p__Verrucomicrobiota
-0.322041	1	0.458272	Peripherals	Bradyrhizobium	p__Proteobacteria
-0.672363	1	0	Peripherals	unclassified_Caulobacteraceae	p__Proteobacteria
-1.02268	1	0.324324	Peripherals	Flavobacterium	p__Bacteroidota
-0.876717	1	0.352617	Peripherals	unclassified_Chloroflexi	p__Chloroflexi
-0.526395	1	0.156735	Peripherals	unclassified_Vicinamibacteraceae	p__Acidobacteriota
-0.0592993	1	0.171671	Peripherals	uncultured_Candidatus_Koribacter_sp.	p__Acidobacteriota
0.261829	1	0.247474	Peripherals	uncultured_Desulfovirga_sp.	p__Acidobacteriota
-0.497202	1	0.169922	Peripherals	unclassified_Pedosphaeraceae	p__Verrucomicrobiota
-1.75252	1	0.217312	Peripherals	unclassified_LWQ8	p__Patescibacteria
-0.322041	1	0.512653	Peripherals	Devosia	p__Proteobacteria
0.378603	1	0.244688	Peripherals	unclassified_Anaerolineae	p__Chloroflexi
0.0574747	1	0.175238	Peripherals	uncultured_Hyphomicrobiaceae_bacterium	p__Proteobacteria
-0.380428	1	0.466759	Peripherals	Novosphingobium	p__Proteobacteria
-0.672363	1	0.468809	Peripherals	Actinospica	p__Actinobacteriota
0.0574747	1	0.549383	Peripherals	uncultured_bacterium_70	p__Acidobacteriota
1.22521	1	0.645628	Connectors	Acidiphilium	p__Proteobacteria
-1.11026	1	0.321995	Peripherals	clade	p__Proteobacteria
1.13763	1	0.224766	Peripherals	Acidocella	p__Proteobacteria
1.22521	1	0.540643	Peripherals	uncultured_eubacterium_WD264	p__Acidobacteriota
-1.75252	1	0.554017	Peripherals	unclassified_TRA3_20	p__Proteobacteria
0.933279	1	0.425128	Peripherals	bacterium_Ellin6517	p__Actinobacteriota
1.13763	1	0.395274	Peripherals	1921_2	p__Chloroflexi
-0.14688	1	0.15691	Peripherals	uncultured_delta_proteobacterium	p__Myxococcota
-1.11026	1	0.208402	Peripherals	Candidatus_Omnitrophus	p__Verrucomicrobiota
-0.117686	1	0.374132	Peripherals	Rhodoplanes	p__Proteobacteria
1.22521	1	0.377824	Peripherals	unclassified_bacterium_Ellin7509	p__Acidobacteriota
-1.16865	1	0.201066	Peripherals	unclassified_11_24	p__Acidobacteriota
-1.51897	1	0.190208	Peripherals	Rhodoblastus	p__Proteobacteria
0.904086	1	0.128124	Peripherals	unclassified_B1_7BS	p__Proteobacteria
0.816505	1	0.444444	Peripherals	Roseiarcus	p__Proteobacteria
0.320216	1	0.213353	Peripherals	unclassified_Acetobacteraceae	p__Proteobacteria
0.641344	1	0.0752192	Peripherals	Mycobacterium	p__Actinobacteriota
-0.14688	1	0.2112	Peripherals	Allorhizobium_Neorhizobium_Pararhizobium_Rhizobium	p__Proteobacteria
0.582957	1	0.154498	Peripherals	Nocardioides	p__Actinobacteriota
-1.13946	1	0.169387	Peripherals	unclassified_Holosporaceae	p__Proteobacteria
-0.322041	1	0.221982	Peripherals	unclassified_Babeliales	p__Dependentiae
1.40038	1	0.124378	Peripherals	uncultured_Acidobacteria_bacterium	p__Acidobacteriota
0.991666	1	0.0976731	Peripherals	Haliangium	p__Myxococcota
1.31279	1	0.177304	Peripherals	Reyranella	p__Proteobacteria
-0.409621	1	0.189393	Peripherals	Granulicella	p__Acidobacteriota
-0.176073	1	0.0503864	Peripherals	Candidatus_Koribacter	p__Acidobacteriota
0.641344	1	0.0399833	Peripherals	Sphingomonas	p__Proteobacteria
1.16683	1	0.164617	Peripherals	Gemmatimonas	p__Gemmatimonadota
0.962473	1	0.0649672	Peripherals	Ellin6067	p__Proteobacteria
-1.25623	1	0.206556	Peripherals	unclassified_SC_I_84	p__Proteobacteria
1.40038	1	0.160672	Peripherals	unclassified_Comamonadaceae	p__Proteobacteria
0.52457	1	0.125538	Peripherals	unclassified_Acidimicrobiia	p__Actinobacteriota
1.16683	1	0.340361	Peripherals	Phenylobacterium	p__Proteobacteria
1.05005	1	0.138538	Peripherals	MND1	p__Proteobacteria
1.05005	1	0.209727	Peripherals	P3OB_42	p__Myxococcota
1.2836	1	0.0800492	Peripherals	Variovorax	p__Proteobacteria
0.641344	1	0.0499671	Peripherals	uncultured_Ferrimicrobium_sp.	p__Actinobacteriota
0.962473	1	0.150572	Peripherals	uncultured_Anaeromyxobacter_sp.	p__Acidobacteriota
0.816505	1	0.11125	Peripherals	unclassified_Myxococcaceae	p__Myxococcota
0.34941	1	0.313259	Peripherals	uncultured_Steroidobacter_sp.	p__Proteobacteria
0.904086	1	0.0503864	Peripherals	uncultured_eubacterium_WD298	p__Acidobacteriota
0.378603	1	0.116144	Peripherals	unclassified_A21b	p__Proteobacteria
0.816505	1	0.190098	Peripherals	unclassified_Microscillaceae	p__Bacteroidota
0.991666	1	0.140154	Peripherals	RB41	p__Acidobacteriota
1.13763	1	0.15691	Peripherals	ADurb.Bin063_1	p__Verrucomicrobiota
0.904086	1	0.115266	Peripherals	Acidipila_Silvibacterium	p__Acidobacteriota
1.05005	1	0.128357	Peripherals	unclassified_Rokubacteriales	p__Methylomirabilota
0.115862	1	0.254993	Peripherals	Edaphobaculum	p__Bacteroidota
1.07925	1	0.162738	Peripherals	Massilia	p__Proteobacteria
0.495377	1	0.0330485	Peripherals	Anaeromyxobacter	p__Myxococcota
1.05005	1	0.527473	Peripherals	Ramlibacter	p__Proteobacteria
0.933279	1	0.233091	Peripherals	uncultured_Acidimicrobiia_bacterium	p__Actinobacteriota
1.10844	1	0.150497	Peripherals	unclassified_Subgroup_7	p__Acidobacteriota
1.02086	1	0.38875	Peripherals	Candidatus_Xiphinematobacter	p__Verrucomicrobiota
0.816505	1	0.0824019	Peripherals	unclassified_Gemmataceae	p__Planctomycetota
0.904086	1	0.172484	Peripherals	uncultured_proteobacterium	p__Methylomirabilota
0.874892	1	0.255619	Peripherals	SWB02	p__Proteobacteria
1.19602	1	0.188466	Peripherals	Gaiella	p__Actinobacteriota
1.05005	1	0.076071	Peripherals	Rhizobiales_bacterium_GAS113	p__Proteobacteria
0.991666	1	0.0830154	Peripherals	bacterium_Ellin6515	p__Actinobacteriota
0.845699	1	0.163704	Peripherals	uncultured_Nitrosomonadales_bacterium	p__Proteobacteria
0.0866682	1	0.0785247	Peripherals	Phaselicystis	p__Myxococcota
0.553764	1	0.0976731	Peripherals	uncultured_Acidobacteriales_bacterium	p__Acidobacteriota
0.816505	1	0.0521365	Peripherals	Ellin516	p__Verrucomicrobiota
0.991666	1	0.154075	Peripherals	unclassified_Ilumatobacteraceae	p__Actinobacteriota
0.232636	1	0.593389	Peripherals	Hyphomicrobium	p__Proteobacteria
1.07925	1	0.523634	Peripherals	JGI_0001001_H03	p__Acidobacteriota
0.933279	1	0.548476	Peripherals	Parafilimonas	p__Bacteroidota
1.22521	1	0.225694	Peripherals	unclassified_Anaerolineaceae	p__Chloroflexi
0.816505	1	0.0543553	Peripherals	Ligilactobacillus	p__Firmicutes
0.904086	1	0.236842	Peripherals	Pedomicrobium	p__Proteobacteria
0.466184	1	0.127066	Peripherals	uncultured_Gemmatimonadetes_bacterium	p__Chloroflexi
0.232636	1	0.0907029	Peripherals	unclassified_Methyloligellaceae	p__Proteobacteria
0.145055	1	0.593389	Peripherals	Rhodovastum	p__Proteobacteria
1.10844	1	0.435014	Peripherals	Adhaeribacter	p__Bacteroidota
0.962473	1	0.224609	Peripherals	mle1_7	p__Proteobacteria
0.787312	1	0.0886966	Peripherals	unclassified_Gammaproteobacteria	p__Proteobacteria
0.641344	1	0.0373696	Peripherals	uncultured_Solirubrobacter_sp.	p__Actinobacteriota
-0.701556	1	0.435014	Peripherals	Citricoccus	p__Actinobacteriota
-1.92768	1	0.611111	Peripherals	unclassified_MWH_CFBk5	p__Bacteroidota
-1.78172	1	0.251953	Peripherals	uncultured_Burkholderiaceae_bacterium	p__Proteobacteria
0.670538	1	0.124444	Peripherals	uncultured_Bacteroidetes_bacterium	p__Bacteroidota
-1.37301	1	0.460408	Peripherals	Lacunisphaera	p__Verrucomicrobiota
-1.8693	1	0.350694	Peripherals	Candidatus_Berkiella	p__Proteobacteria
-0.701556	1	0.581315	Peripherals	unclassified_Alcaligenaceae	p__Proteobacteria
0.670538	1	0.639053	Connectors	unclassified_Entotheonellaceae	p__Entotheonellaeota
-1.54817	1	0.112274	Peripherals	unclassified_Kineosporiaceae	p__Actinobacteriota
-1.22704	1	0.138726	Peripherals	unclassified_KI89A_clade	p__Proteobacteria
0.582957	1	0.540643	Peripherals	unclassified_WX65	p__Methylomirabilota
0.670538	1	0.156735	Peripherals	unclassified_Enterobacterales	p__Proteobacteria
-0.643169	1	0.553571	Peripherals	unclassified_Chitinophagales	p__Bacteroidota
-1.60655	1	0.53614	Peripherals	Caenimonas	p__Proteobacteria
-1.46059	1	0.04299	Peripherals	unclassified_Oligoflexaceae	p__Bdellovibrionota
-1.78172	1	0.580499	Peripherals	unclassified_Dehalococcoidia	p__Chloroflexi
0.291023	1	0.171639	Peripherals	Subgroup_10	p__Acidobacteriota
0.670538	1	0.399931	Peripherals	unclassified_WD260	p__Proteobacteria
0.174249	1	0.183451	Peripherals	Nitrospira	p__Nitrospirota
0.261829	1	0.125347	Peripherals	unclassified_Micromonosporaceae	p__Actinobacteriota
0.43699	1	0.263694	Peripherals	unclassified_Moraxellaceae	p__Proteobacteria
-0.643169	1	0.44144	Peripherals	Collimonas	p__Proteobacteria
0.728925	1	0.171293	Peripherals	Crossiella	p__Actinobacteriota
-0.468008	1	0.499541	Peripherals	Lactobacillus	p__Firmicutes
-0.0301058	1	0.317867	Peripherals	Luteibacter	p__Proteobacteria
0.612151	1	0.117188	Peripherals	unclassified_A0839	p__Proteobacteria
0.115862	1	0.523314	Peripherals	Mesorhizobium	p__Proteobacteria
0.407797	1	0.0198	Peripherals	OLB12	p__Bacteroidota
0.378603	1	0.438398	Peripherals	unclassified_Yersiniaceae	p__Proteobacteria
0.378603	1	0.152562	Peripherals	GOUTA6	p__Proteobacteria
0.43699	1	0.117188	Peripherals	unclassified_Pseudonocardiaceae	p__Actinobacteriota
0.378603	1	0.254894	Peripherals	unclassified_Latescibacteraceae	p__Latescibacterota
0.232636	1	0.295736	Peripherals	uncultured_Candidatus_Rokubactera_bacterium	p__Methylomirabilota
-0.847523	1	0.44716	Peripherals	unclassified_AKYH767	p__Bacteroidota
0.0574747	1	0.375	Peripherals	Hirschia	p__Proteobacteria
-1.11026	1	0.399931	Peripherals	Opitutus	p__Verrucomicrobiota
0.43699	1	0.141687	Peripherals	uncultured_Candidatus_Saccharibacteria_bacterium	p__Patescibacteria
0.291023	1	0.296387	Peripherals	unclassified_Acidobacteriae	p__Acidobacteriota
-1.48978	1	0.277238	Peripherals	Streptomyces	p__Actinobacteriota
-1.69413	1	0.394654	Peripherals	uncultured_actinobacterium	p__Methylomirabilota
-0.0301058	1	0.363182	Peripherals	unclassified_Saprospiraceae	p__Bacteroidota
-1.72333	1	0.363182	Peripherals	unclassified_Planctomycetota	p__Planctomycetota
-1.4022	1	0.374479	Peripherals	unclassified_Candidatus_Adlerbacteria_bacterium_GW2011_GWC1_50_9	p__Patescibacteria
-0.789136	1	0.134426	Peripherals	uncultured_Roseobacter_sp.	p__Bdellovibrionota
-1.16865	1	0.27258	Peripherals	bacterium_Ellin6537	p__Chloroflexi
-1.02268	1	0.0198	Peripherals	unclassified_Subgroup_17	p__Acidobacteriota
-1.22704	1	0.287335	Peripherals	Undibacterium	p__Proteobacteria
-0.730749	1	0.0637604	Peripherals	uncultured_soil_bacterium	p__Chloroflexi
-1.78172	1	0.512711	Peripherals	Pedobacter	p__Bacteroidota
-1.54817	1	0.363182	Peripherals	unclassified_Acidimicrobiaceae	p__Actinobacteriota
-1.11026	1	0.122789	Peripherals	unclassified_Nitrosomonadaceae	p__Proteobacteria
-2.10284	1	0.0798611	Peripherals	unclassified_CCD24	p__Proteobacteria
-1.92768	1	0.0630907	Peripherals	unclassified_Firmicutes	p__Firmicutes
-2.01526	1	0.558601	Peripherals	unclassified_Cellvibrionaceae	p__Proteobacteria
-2.01526	1	0.222577	Peripherals	Marinobacter	p__Proteobacteria
0.52457	1	0.180178	Peripherals	unclassified_Vicinamibacterales	p__Acidobacteriota
-2.19042	1	0.24706	Peripherals	Bacteroides	p__Bacteroidota
-2.45317	1	0.23271	Peripherals	uncultured_eubacterium_WD244	p__Acidobacteriota
-0.692354	3	0.296062	Peripherals	uncultured_Bacteroidales_bacterium	p__Bacteroidota
-0.818861	3	0.315263	Peripherals	Rudaea	p__Proteobacteria
-1.19838	3	0.3722	Peripherals	Dubosiella	p__Firmicutes
-0.818861	3	0.517655	Peripherals	unclassified_Rhizobiales	p__Proteobacteria
-0.818861	3	0.330637	Peripherals	unclassified_JG30_KF_CM45	p__Chloroflexi
-0.481508	3	0.526298	Peripherals	unclassified_Microtrichaceae	p__Actinobacteriota
-0.945369	3	0.65625	Connectors	Odoribacter	p__Bacteroidota
-0.523677	3	0.32	Peripherals	uncultured_Aciditerrimonas_sp.	p__Actinobacteriota
-0.523677	3	0.229044	Peripherals	uncultured_Verrucomicrobia_bacterium	p__Dependentiae
-0.86103	3	0.207612	Peripherals	unclassified_Micrococcaceae	p__Actinobacteriota
-1.66224	3	0.400549	Peripherals	Bordetella	p__Proteobacteria
-0.86103	3	0	Peripherals	uncultured_Geothrix_sp.	p__Acidobacteriota
-1.15621	3	0.134876	Peripherals	Endomicrobium	p__Elusimicrobiota
-0.734523	3	0.0798611	Peripherals	unclassified_Acidobacteriales	p__Acidobacteriota
-0.144154	3	0.451843	Peripherals	Burkholderia_Caballeronia_Paraburkholderia	p__Proteobacteria
0.361876	3	0.230083	Peripherals	Subgroup_1	p__Acidobacteriota
-0.144154	3	0.595	Peripherals	Rhizobacter	p__Proteobacteria
0.193199	3	0	Peripherals	unclassified_Sandaracinaceae	p__Myxococcota
0.0245223	3	0.544218	Peripherals	uncultured_candidate_division_OS_K_bacterium	p__Acidobacteriota
-0.86103	3	0.457176	Peripherals	Ferruginibacter	p__Bacteroidota
-0.186324	3	0	Peripherals	unclassified_Saccharimonadales	p__Patescibacteria
0.193199	3	0.0215028	Peripherals	Terrimonas	p__Bacteroidota
-0.481508	3	0.493827	Peripherals	uncultured_Termite_group_1_bacterium	p__Elusimicrobiota
-0.818861	3	0.0416478	Peripherals	unclassified_WWH38	p__Patescibacteria
-0.101985	3	0.497559	Peripherals	uncultured_bacterium_259	p__Acidobacteriota
0.277537	3	0.0256367	Peripherals	IS_44	p__Proteobacteria
0.319707	3	0.04543	Peripherals	Coxiella	p__Proteobacteria
-1.66224	3	0.0256367	Peripherals	uncultured_Rhodocyclaceae_bacterium	p__Proteobacteria
-1.24055	3	0.150364	Peripherals	unclassified_Polyangiaceae	p__Myxococcota
-0.523677	3	0.457176	Peripherals	unclassified_Desulfovibrionaceae	p__Desulfobacterota
-1.66224	3	0.457176	Peripherals	Rhodoferax	p__Proteobacteria
-0.734523	3	0.0256367	Peripherals	unclassified_Burkholderiaceae	p__Proteobacteria
-0.818861	3	0.143905	Peripherals	BD1_7_clade	p__Proteobacteria
-0.692354	3	0.457176	Peripherals	SM1A02	p__Planctomycetota
-1.40923	3	0.489796	Peripherals	unclassified_Lachnospiraceae	p__Firmicutes
-0.987538	3	0.332362	Peripherals	uncultured_bacterium_5G12	p__Actinobacteriota
-1.32489	3	0	Peripherals	Singulisphaera	p__Planctomycetota
-1.49357	3	0.205515	Peripherals	uncultured_Rhodospirillaceae_bacterium	p__Proteobacteria
1.54261	3	0.0256367	Peripherals	unclassified_Alphaproteobacteria	p__Proteobacteria
-0.0598161	3	0.0490625	Peripherals	unclassified_Weeksellaceae	p__Bacteroidota
1.03658	3	0.0490625	Peripherals	Catenulispora	p__Actinobacteriota
-0.439339	3	0.0915533	Peripherals	unclassified_Phycisphaeraceae	p__Planctomycetota
-1.78875	3	0.564398	Peripherals	unclassified_Streptomycetaceae	p__Actinobacteriota
0.530552	3	0.612245	Peripherals	Pajaroellobacter	p__Myxococcota
-0.818861	3	0.597778	Peripherals	unclassified_Flavobacteriaceae	p__Bacteroidota
2.00647	3	0.328402	Peripherals	unclassified_Gaiellales	p__Actinobacteriota
1.54261	3	0.283419	Peripherals	Rhodanobacter	p__Proteobacteria
0.361876	3	0.325208	Peripherals	unclassified_KF_JG30_B3	p__Proteobacteria
0.910075	3	0.417778	Peripherals	Georgenia	p__Actinobacteriota
1.87997	3	0.657778	Connectors	Actinomadura	p__Actinobacteriota
1.71129	3	0.496528	Peripherals	unclassified_JG30_KF_AS9	p__Chloroflexi
0.825737	3	0.46	Peripherals	Pusillimonas	p__Proteobacteria
1.87997	3	0.465374	Peripherals	unclassified_67_14	p__Actinobacteriota
0.867906	3	0.3864	Peripherals	unclassified_Rhodospirillaceae	p__Proteobacteria
1.07875	3	0.248783	Peripherals	uncultured_compost_bacterium	p__Firmicutes
1.07875	3	0.361667	Peripherals	unclassified_Methylococcaceae	p__Proteobacteria
-0.228493	3	0.152778	Peripherals	unclassified_WD2101_soil_group	p__Planctomycetota
1.50044	3	0.0327778	Peripherals	Labrys	p__Proteobacteria
0.910075	3	0.0630907	Peripherals	Saccharomonospora	p__Actinobacteriota
0.404045	3	0	Peripherals	Taibaiella	p__Bacteroidota
1.16309	3	0.110481	Peripherals	unclassified_Cyclobacteriaceae	p__Bacteroidota
0.614891	3	0	Peripherals	Sphingobacterium	p__Bacteroidota
-0.481508	3	0	Peripherals	unclassified_EPR3968_O8a_Bc78	p__Proteobacteria
1.58478	3	0	Peripherals	Persicitalea	p__Bacteroidota
1.54261	3	0.110207	Peripherals	unclassified_Bacteroidia	p__Bacteroidota
0.867906	3	0.0555102	Peripherals	unclassified_URHD0088	p__Proteobacteria
1.75346	3	0.0893555	Peripherals	unclassified_Gemmatimonadota	p__Gemmatimonadota
1.58478	3	0.0721875	Peripherals	unclassified_Paenibacillaceae	p__Firmicutes
-0.355	3	0	Peripherals	Gracilibacillus	p__Firmicutes
1.9643	3	0.248783	Peripherals	Novibacillus	p__Firmicutes
1.24743	3	0.0338882	Peripherals	Parasutterella	p__Proteobacteria
-0.144154	3	0.0713306	Peripherals	unclassified_DEV007	p__Verrucomicrobiota
1.66912	3	0.16874	Peripherals	Arthrobacter	p__Actinobacteriota
0.994413	3	0	Peripherals	DSSF69	p__Proteobacteria
-0.818861	3	0	Peripherals	Sphaerobacter	p__Chloroflexi
0.952244	3	0.04543	Peripherals	G12_WMSP1	p__Chloroflexi
0.0245223	3	0.059645	Peripherals	unclassified_Rhizobiaceae	p__Proteobacteria
0.741398	3	0	Peripherals	Membranicola	p__Bacteroidota
0.0245223	3	0	Peripherals	unclassified_Chitinophagaceae	p__Bacteroidota
1.66912	3	0.526077	Peripherals	Longispora	p__Actinobacteriota
0.741398	3	0.0499671	Peripherals	Oceanobacillus	p__Firmicutes
1.2896	3	0.391111	Peripherals	Cellvibrio	p__Proteobacteria
1.58478	3	0.156735	Peripherals	Salinimicrobium	p__Bacteroidota
-1.15621	3	0.42	Peripherals	unclassified_env.OPS_17	p__Bacteroidota
1.66912	3	0.0289792	Peripherals	Idiomarina	p__Proteobacteria
0.952244	3	0.0540123	Peripherals	unclassified_Nocardioidaceae	p__Actinobacteriota
1.33177	3	0	Peripherals	Luteolibacter	p__Verrucomicrobiota
0.952244	3	0.0555102	Peripherals	Aeromicrobium	p__Actinobacteriota
0.319707	3	0.0917108	Peripherals	Helicobacter	p__Campylobacterota
0.741398	3	0.612476	Peripherals	unclassified_Euzebyaceae	p__Actinobacteriota
0.741398	3	0.375	Peripherals	Aminobacter	p__Proteobacteria
0.952244	3	0.459834	Peripherals	Altererythrobacter	p__Proteobacteria
0.446214	3	0.585938	Peripherals	unclassified_Fimbriimonadaceae	p__Armatimonadota
0.741398	3	0.641975	Connectors	Verticiella	p__Proteobacteria
-1.40923	3	0.0814848	Peripherals	Escherichia_Shigella	p__Proteobacteria
-0.228493	3	0.322485	Peripherals	unclassified_Enterobacteriaceae	p__Proteobacteria
0.0666915	3	0.53125	Peripherals	Haloactinopolyspora	p__Actinobacteriota
0.319707	3	0.117188	Peripherals	Nevskia	p__Proteobacteria
0.952244	3	0.50346	Peripherals	Marinimicrobium	p__Proteobacteria
1.07875	3	0.230874	Peripherals	Ornithinicoccus	p__Actinobacteriota
1.07875	3	0.652778	Connectors	Aequorivita	p__Bacteroidota
-1.28272	3	0.602041	Peripherals	unclassified_Rhodobacteraceae	p__Proteobacteria
-0.776692	3	0.152778	Peripherals	unclassified_Muribaculaceae	p__Bacteroidota
0.235368	3	0.609418	Peripherals	Mucilaginibacter	p__Bacteroidota
1.58478	3	0.475207	Peripherals	Conexibacter	p__Actinobacteriota
1.12092	3	0.0298439	Peripherals	unclassified_Longimicrobiaceae	p__Gemmatimonadota
0.614891	3	0.366231	Peripherals	Inquilinus	p__Proteobacteria
0.65706	3	0.027392	Peripherals	Pelagibacterium	p__Proteobacteria
0.614891	3	0.0294052	Peripherals	Jatrophihabitans	p__Actinobacteriota
1.37394	3	0.110207	Peripherals	unclassified_Sphingomonadaceae	p__Proteobacteria
-0.101985	3	0.128124	Peripherals	unclassified_Beijerinckiaceae	p__Proteobacteria
-0.818861	3	0	Peripherals	unclassified_Elsteraceae	p__Proteobacteria
0.404045	3	0.21875	Peripherals	unclassified_Obscuribacteraceae	p__Cyanobacteria
1.07875	3	0.188255	Peripherals	CL500_29_marine_group	p__Actinobacteriota
1.20526	3	0	Peripherals	Truepera	p__Deinococcota
-0.481508	3	0.0776	Peripherals	unclassified_Rhodospirillales	p__Proteobacteria
0.15103	3	0.444444	Peripherals	Arenimonas	p__Proteobacteria
1.12092	3	0.432133	Peripherals	unclassified_Rhodothermaceae	p__Bacteroidota
-0.481508	3	0.375	Peripherals	Iamia	p__Actinobacteriota
0.446214	3	0.367769	Peripherals	Asticcacaulis	p__Proteobacteria
0.488383	3	0.378698	Peripherals	unclassified_Balneolaceae	p__Bacteroidota
-0.481508	3	0.309917	Peripherals	Planktosalinus	p__Bacteroidota
0.446214	3	0.0753556	Peripherals	Akkermansia	p__Verrucomicrobiota
1.20526	3	0.148199	Peripherals	unclassified_Sphingobacteriaceae	p__Bacteroidota
0.65706	3	0.18	Peripherals	Ilumatobacter	p__Actinobacteriota
-0.523677	3	0.123819	Peripherals	Acidicapsa	p__Acidobacteriota
0.994413	3	0.45157	Peripherals	unclassified_R7C24	p__Proteobacteria
-1.02971	3	0.0768	Peripherals	unclassified_YM_S32_TM7_50_20	p__Patescibacteria
-0.818861	3	0.0768	Peripherals	unclassified_Sutterellaceae	p__Proteobacteria
-1.4514	3	0.45157	Peripherals	unclassified_Rhizobiales_Incertae_Sedis	p__Proteobacteria
0.572722	3	0.45157	Peripherals	unclassified_Verrucomicrobiaceae	p__Verrucomicrobiota
0.741398	3	0.45157	Peripherals	unclassified_Clostridia_UCG_014	p__Firmicutes
0.952244	3	0.137174	Peripherals	Sumerlaea	p__Sumerlaeota
0.65706	3	0.45157	Peripherals	Luteitalea	p__Acidobacteriota
0.361876	3	0.0370239	Peripherals	Thermobacillus	p__Firmicutes
-1.32489	3	0.45157	Peripherals	unclassified_Blastocatellaceae	p__Acidobacteriota
-0.312831	3	0.56	Peripherals	Sporichthya	p__Actinobacteriota
-1.19838	3	0.611111	Peripherals	uncultured_Chloroflexi_bacterium	p__Chloroflexi
-0.86103	3	0.444444	Peripherals	Acidisoma	p__Proteobacteria
-1.78875	3	0.473373	Peripherals	unclassified_Ktedonobacteraceae	p__Chloroflexi
-1.49357	3	0.290123	Peripherals	Rhodobacter	p__Proteobacteria
-1.36706	3	0.48011	Peripherals	unclassified_Methylacidiphilaceae	p__Verrucomicrobiota
0.488383	3	0.142012	Peripherals	unclassified_Fodinicurvataceae	p__Proteobacteria
-1.07188	3	0.48011	Peripherals	Bdellovibrio	p__Bdellovibrionota
0.741398	3	0.48011	Peripherals	Halomonas	p__Proteobacteria
0.530552	3	0.0540123	Peripherals	Blastopirellula	p__Planctomycetota
-0.101985	3	0.495868	Peripherals	Corynebacterium	p__Actinobacteriota
0.193199	3	0.553288	Peripherals	unclassified_SBR1031	p__Chloroflexi
-1.15621	3	0.40625	Peripherals	Paenibacillus	p__Firmicutes
-1.95743	3	0.612245	Peripherals	uncultured_Polyangiaceae_bacterium	p__Myxococcota
-0.228493	3	0.53125	Peripherals	Parapedobacter	p__Bacteroidota
0.825737	3	0.62	non hub connector	Planctomicrobium	p__Planctomycetota
-0.186324	3	0.477502	Peripherals	FCPS473	p__Chloroflexi
-1.36706	3	0.492188	Peripherals	unclassified_Xanthomonadaceae	p__Proteobacteria
-1.36706	3	0.495868	Peripherals	unclassified_Microbacteriaceae	p__Actinobacteriota
-0.144154	3	0.48	Peripherals	Luteimonas	p__Proteobacteria
-0.692354	3	0.297521	Peripherals	Ruminofilibacter	p__Bacteroidota
-0.608015	3	0.53125	Peripherals	Dokdonella	p__Proteobacteria
-0.355	3	0	Peripherals	unclassified_Bacillaceae	p__Firmicutes
0.0245223	3	0.375	Peripherals	Paucisalibacillus	p__Firmicutes
-0.186324	3	0.498615	Peripherals	Roseimaritima	p__Planctomycetota
-0.186324	3	0.641975	Connectors	Moheibacter	p__Bacteroidota
0.0245223	3	0.653061	Connectors	Acinetobacter	p__Proteobacteria
0.0245223	3	0.32	Peripherals	Exiguobacterium	p__Firmicutes
0.0245223	3	0.569444	Peripherals	Brachybacterium	p__Actinobacteriota
-1.15621	3	0.408163	Peripherals	Nakamurella	p__Actinobacteriota
0.0245223	3	0.561983	Peripherals	unclassified_Anoxynatronum	p__Firmicutes
-0.0598161	3	0.580078	Peripherals	Faecalibaculum	p__Firmicutes
0.0245223	3	0.580078	Peripherals	unclassified_Actinomarinales	p__Actinobacteriota
-1.74658	3	0.580078	Peripherals	KD3_10	p__Myxococcota
-1.53574	3	0.580078	Peripherals	Aquisphaera	p__Planctomycetota
-0.0176469	3	0.580078	Peripherals	unclassified_Cellulomonadaceae	p__Actinobacteriota
-1.19838	3	0.580078	Peripherals	unclassified_Oscillospiraceae	p__Firmicutes
-0.0176469	3	0.580078	Peripherals	IMCC26207	p__Actinobacteriota
-0.0176469	3	0.580078	Peripherals	Azoarcus	p__Proteobacteria
-0.776692	3	0.580078	Peripherals	Chelativorans	p__Proteobacteria
-1.95743	3	0.580078	Peripherals	unclassified_Steroidobacteraceae	p__Proteobacteria
-0.9032	3	0.580078	Peripherals	Brumimicrobium	p__Bacteroidota
-1.24055	3	0.580078	Peripherals	Vulgatibacter	p__Myxococcota
-1.70441	3	0.580078	Peripherals	Proteus	p__Proteobacteria
-1.66224	3	0.580078	Peripherals	unclassified_0319_6G20	p__Bdellovibrionota
0.0245223	3	0.580078	Peripherals	unclassified_Elsterales	p__Proteobacteria
0.741398	3	0.580078	Peripherals	Acidothermus	p__Actinobacteriota
-1.66224	3	0.580078	Peripherals	Edaphobacter	p__Acidobacteriota
0	4	0.48	Peripherals	Paracoccus	p__Proteobacteria
0	4	0.444444	Peripherals	Lachnospiraceae_UCG_001	p__Firmicutes
0	4	0.53125	Peripherals	Desemzia	p__Firmicutes
0	4	0.53125	Peripherals	unclassified_Granulosicoccales	p__Proteobacteria
0	4	0.54	Peripherals	unclassified_Planococcaceae	p__Firmicutes
0	4	0.32	Peripherals	Bacillaceae_bacterium_BM62	p__Firmicutes
0	4	0.375	Peripherals	Brevundimonas	p__Proteobacteria
0	4	0.32	Peripherals	Egicoccus	p__Actinobacteriota
0	4	0.555402	Peripherals	unclassified_Marinilabiliaceae	p__Bacteroidota
0	4	0.526281	Peripherals	Nesterenkonia	p__Actinobacteriota
0	4	0.143275	Peripherals	Nocardiopsis	p__Actinobacteriota
0	4	0.0540123	Peripherals	Virgibacillus	p__Firmicutes
0	4	0.417778	Peripherals	Dietzia	p__Actinobacteriota
0	4	0.46	Peripherals	Ornithinibacillus	p__Firmicutes
0	4	0.429752	Peripherals	Pseudofulvimonas	p__Proteobacteria
0	4	0	Peripherals	Comamonas	p__Proteobacteria
0	4	0	Peripherals	Alkalibacterium	p__Firmicutes

## Sheet: S5
Table S5 ZI-PI analysis of bulk soil fungal symbiosis network
z	module	p	roles	label	Phylum
2.78213	4	0.518993	Module hubs	Wilcoxina	p__Ascomycota
2.91591	4	0.449317	Module hubs	unclassified_Leotiomycetes	p__Ascomycota
1.53346	4	0.506749	Peripherals	Cutaneotrichosporon	p__Basidiomycota
2.1132	4	0.527162	Peripherals	Cladophialophora	p__Ascomycota
1.93482	4	0.369377	Peripherals	Gyoerffyella	p__Ascomycota
1.04292	4	0.584522	Peripherals	Mycofalcella	p__Ascomycota
1.2213	4	0.472346	Peripherals	Alatospora	p__Ascomycota
0.998323	4	0.513717	Peripherals	Meyerozyma	p__Ascomycota
1.93482	4	0.500147	Peripherals	Cephalotrichum	p__Ascomycota
1.75644	4	0.49555	Peripherals	Chaetosphaeria	p__Ascomycota
0.775347	4	0.442331	Peripherals	Humicola	p__Ascomycota
1.13211	4	0.41716	Peripherals	Discosia	p__Ascomycota
0.864538	4	0.487476	Peripherals	Botryotrichum	p__Ascomycota
1.97942	4	0.206396	Peripherals	Slooffia	p__Basidiomycota
1.35508	4	0.506111	Peripherals	Phialea	p__Ascomycota
1.39968	4	0.378145	Peripherals	Filobasidium	p__Basidiomycota
0.552372	4	0.21064	Peripherals	Mrakia	p__Basidiomycota
0.730752	4	0.204063	Peripherals	Amanita	p__Basidiomycota
0.686157	4	0.226939	Peripherals	unclassified_Venturiales	p__Ascomycota
2.20239	4	0.411357	Peripherals	Papiliotrema	p__Basidiomycota
0.10642	4	0.391111	Peripherals	Calcarisporiella	p__Calcarisporiellomycota
-0.384126	4	0.410204	Peripherals	Yurkovia	p__Basidiomycota
1.89023	4	0.496643	Peripherals	unclassified_Nectriaceae	p__Ascomycota
1.04292	4	0.504234	Peripherals	Delicatula	p__Basidiomycota
0.641562	4	0.444444	Peripherals	Keithomyces	p__Ascomycota
1.66725	4	0.489796	Peripherals	Sebacina	p__Basidiomycota
-0.384126	4	0.446759	Peripherals	Glomus	p__Glomeromycota
0.151015	4	0.322232	Peripherals	Ceratocystis	p__Ascomycota
1.62266	4	0.505432	Peripherals	Neodevriesia	p__Ascomycota
1.53346	4	0.322846	Peripherals	Pseudeurotium	p__Ascomycota
-0.250341	4	0.241699	Peripherals	unclassified_Thelephoraceae	p__Basidiomycota
-1.00846	4	0.4168	Peripherals	Tomentella	p__Basidiomycota
-0.294936	4	0.184689	Peripherals	Fusicolla	p__Ascomycota
-0.428721	4	0.543714	Peripherals	Ceratobasidium	p__Basidiomycota
-1.00846	4	0.473356	Peripherals	Epicoleosporium	p__Ascomycota
-0.116555	4	0.60125	Peripherals	Ustilentyloma	p__Basidiomycota
-0.651697	4	0.649239	Connectors	Pseudocenococcum	p__Ascomycota
-0.696292	4	0.090332	Peripherals	Oidiodendron	p__Ascomycota
-0.830078	4	0.535402	Peripherals	unclassified_Dothideomycetes	p__Ascomycota
-0.116555	4	0.325208	Peripherals	Rhizophydium	p__Chytridiomycota
-0.651697	4	0.150044	Peripherals	Phenoliferia	p__Basidiomycota
-0.607102	4	0.392245	Peripherals	Powellomyces	p__Chytridiomycota
-0.785483	4	0.501784	Peripherals	Diversispora	p__Glomeromycota
-0.607102	4	0.462323	Peripherals	Taphrina	p__Ascomycota
-1.14224	4	0.367309	Peripherals	Monodictys	p__Ascomycota
1.13211	4	0.414039	Peripherals	Clathrosphaerina	p__Ascomycota
0.686157	4	0.475663	Peripherals	Tyrannosorus	p__Ascomycota
0.463181	4	0.337778	Peripherals	Acaulium	p__Ascomycota
0.686157	4	0.512778	Peripherals	Helvella	p__Ascomycota
0.0172299	4	0.333841	Peripherals	Exophiala	p__Ascomycota
0.686157	4	0.44753	Peripherals	Clavulina	p__Basidiomycota
0.552372	4	0.540509	Peripherals	Arthrinium	p__Ascomycota
0.240206	4	0.483446	Peripherals	Enterocarpus	p__Ascomycota
0.864538	4	0.562635	Peripherals	Thermoascus	p__Ascomycota
0.909133	4	0.244183	Peripherals	Mycoarthris	p__Ascomycota
0.0172299	4	0.477041	Peripherals	Rhodocybe	p__Basidiomycota
0.596967	4	0.150044	Peripherals	Symmetrospora	p__Basidiomycota
0.686157	4	0.509383	Peripherals	Metarhizium	p__Ascomycota
0.0618251	4	0.561385	Peripherals	unclassified_Tremellomycetes	p__Basidiomycota
0.552372	4	0.263672	Peripherals	Inocybe	p__Basidiomycota
0.552372	4	0.46567	Peripherals	Hydnotrya	p__Ascomycota
0.552372	4	0.500488	Peripherals	Agrocybe	p__Basidiomycota
0.641562	4	0.384468	Peripherals	Gibellulopsis	p__Ascomycota
0.641562	4	0.243865	Peripherals	Podospora	p__Ascomycota
-1.18684	4	0.505124	Peripherals	Clitopilus	p__Basidiomycota
0.864538	4	0.509896	Peripherals	Peziza	p__Ascomycota
0.552372	4	0.432362	Peripherals	Subulicystidium	p__Basidiomycota
0.641562	4	0.449871	Peripherals	unclassified_Saccharomycetales	p__Ascomycota
-0.161151	4	0.243865	Peripherals	Chrysosporium	p__Ascomycota
-0.0273652	4	0.321855	Peripherals	Pseudaleuria	p__Ascomycota
-0.0719603	4	0.482906	Peripherals	Olpidium	p__Olpidiomycota
0.195611	4	0.291609	Peripherals	Hannaella	p__Basidiomycota
-0.161151	4	0.271731	Peripherals	Mucor	p__Mucoromycota
-0.0273652	4	0.375	Peripherals	Gorgomyces	p__Ascomycota
0.329396	4	0.2176	Peripherals	Metschnikowia	p__Ascomycota
-0.250341	4	0.2176	Peripherals	Barnettozyma	p__Ascomycota
-0.830078	4	0.473633	Peripherals	Pseudosigmoidea	p__Ascomycota
-0.696292	4	0.385331	Peripherals	Tausonia	p__Basidiomycota
0.373991	4	0.107915	Peripherals	unclassified_Pleosporales	p__Ascomycota
-0.919268	4	0.226939	Peripherals	Coprinellus	p__Basidiomycota
-0.0273652	4	0.22375	Peripherals	Neopyrenochaeta	p__Ascomycota
-0.919268	4	0.204063	Peripherals	Paraconiothyrium	p__Ascomycota
-0.919268	4	0.204063	Peripherals	Mycena	p__Basidiomycota
-0.428721	4	0.507337	Peripherals	Cephalotheca	p__Ascomycota
-1.40981	4	0.58	Peripherals	Bannozyma	p__Basidiomycota
-0.473317	4	0.531911	Peripherals	Cryptococcus	p__Basidiomycota
-1.499	4	0.204063	Peripherals	unclassified_Cystofilobasidiales	p__Basidiomycota
-0.473317	4	0.2176	Peripherals	Lecanicillium	p__Ascomycota
-0.651697	4	0.422454	Peripherals	Phaeotremella	p__Basidiomycota
-0.205746	4	0.649796	Connectors	Ilyonectria	p__Ascomycota
0.10642	4	0.364198	Peripherals	Leucosporidium	p__Basidiomycota
-0.696292	4	0.641869	Connectors	Neonectria	p__Ascomycota
-0.205746	4	0.495317	Peripherals	unclassified_Phacidiaceae	p__Ascomycota
0.10642	4	0.444444	Peripherals	Cylindrosympodium	p__Ascomycota
-0.607102	4	0.145429	Peripherals	unclassified_Chaetothyriales	p__Ascomycota
-0.473317	4	0.529586	Peripherals	Ramicandelaber	p__Kickxellomycota
-1.00846	4	0.66059	Connectors	Xeromyces	p__Ascomycota
-0.0273652	4	0.661407	Connectors	Holtermanniella	p__Basidiomycota
-0.339531	4	0.486111	Peripherals	unclassified_Agaricaceae	p__Basidiomycota
-0.696292	4	0.4768	Peripherals	Perusta	p__Ascomycota
-0.874673	4	0.464444	Peripherals	Thelonectria	p__Ascomycota
-0.116555	4	0.53125	Peripherals	Pseudoclathrosphaerina	p__Ascomycota
-1.23143	4	0.495868	Peripherals	Yamadamyces	p__Basidiomycota
0.0172299	4	0.659753	Connectors	Postia	p__Basidiomycota
0.10642	4	0.4576	Peripherals	Microdochium	p__Ascomycota
0.284801	4	0.465374	Peripherals	unclassified_Ceratobasidiaceae	p__Basidiomycota
0.195611	4	0.145429	Peripherals	Geminibasidium	p__Basidiomycota
-0.339531	4	0.576923	Peripherals	Clonostachys	p__Ascomycota
-0.473317	4	0.0713306	Peripherals	Chloridium	p__Ascomycota
-1.05305	4	0.657895	Connectors	Cystofilobasidium	p__Basidiomycota
-0.428721	4	0.234405	Peripherals	Plenodomus	p__Ascomycota
-1.67739	4	0.658203	Connectors	Clarireedia	p__Ascomycota
-0.0719603	4	0.137174	Peripherals	Entrophospora	p__Glomeromycota
-1.67739	4	0.568298	Peripherals	Beauveria	p__Ascomycota
-0.785483	4	0.650138	Connectors	Funneliformis	p__Glomeromycota
-1.14224	4	0	Peripherals	Capronia	p__Ascomycota
-1.00846	4	0.464444	Peripherals	Thelebolus	p__Ascomycota
-1.00846	4	0.658203	Connectors	unclassified_Sporocadaceae	p__Ascomycota
-1.00846	4	0.297521	Peripherals	Setophoma	p__Ascomycota
-1.18684	4	0.383291	Peripherals	Naganishia	p__Basidiomycota
-1.5882	4	0.301423	Peripherals	Fellozyma	p__Basidiomycota
-0.874673	4	0.274872	Peripherals	Nigrospora	p__Ascomycota
-0.339531	4	0.176086	Peripherals	Phomatospora	p__Ascomycota
-1.45441	4	0.274872	Peripherals	unclassified_Sordariomycetes	p__Ascomycota
-1.40981	4	0.170879	Peripherals	Goffeauzyma	p__Basidiomycota
-1.27603	4	0.121928	Peripherals	Curvibasidium	p__Basidiomycota
-1.499	4	0.592778	Peripherals	Tolypocladium	p__Ascomycota
-1.32062	4	0.227896	Peripherals	unclassified_Chaetomiaceae	p__Ascomycota
-1.5436	4	0	Peripherals	Murilentithecium	p__Ascomycota
-0.384126	4	0.513717	Peripherals	unclassified_Fungi	p__unclassified_Fungi
-0.0719603	4	0.464923	Peripherals	Kazachstania	p__Ascomycota
-1.67739	4	0.294785	Peripherals	Coniophora	p__Basidiomycota
0.477144	1	0.108224	Peripherals	Cyberlindnera	p__Ascomycota
1.23912	1	0.108224	Peripherals	Solicoccozyma	p__Basidiomycota
1.12483	1	0.108224	Peripherals	unclassified_Ascomycota	p__Ascomycota
0.134254	1	0	Peripherals	Cladosporium	p__Ascomycota
0.934332	1	0	Peripherals	Archaeorhizomyces	p__Ascomycota
0.972431	1	0.642857	Connectors	Penicillium	p__Ascomycota
-0.399132	1	0.18	Peripherals	unclassified_Agaricomycetes	p__Basidiomycota
1.39152	1	0.18	Peripherals	unclassified_Basidiomycota	p__Basidiomycota
0.858134	1	0.375	Peripherals	Wickerhamomyces	p__Ascomycota
0.515243	1	0.108224	Peripherals	Talaromyces	p__Ascomycota
1.04863	1	0.18	Peripherals	Alternaria	p__Ascomycota
-0.132439	1	0.165289	Peripherals	Clavispora	p__Ascomycota
1.23912	1	0.429511	Peripherals	Fusarium	p__Ascomycota
0.553342	1	0.335	Peripherals	unclassified_Helotiales	p__Ascomycota
0.134254	1	0.142012	Peripherals	Sampaiozyma	p__Basidiomycota
0.591441	1	0.471879	Peripherals	Monascus	p__Ascomycota
0.24855	1	0.268642	Peripherals	Yamadazyma	p__Ascomycota
0.439045	1	0.470416	Peripherals	Candida	p__Ascomycota
0.210452	1	0.32	Peripherals	unclassified_Agaricales	p__Basidiomycota
1.31532	1	0	Peripherals	Saccharomyces	p__Ascomycota
1.08673	1	0.329796	Peripherals	Aspergillus	p__Ascomycota
1.54392	1	0.568047	Peripherals	Pichia	p__Ascomycota
1.16293	1	0.473373	Peripherals	Epicoccum	p__Ascomycota
0.134254	1	0.433884	Peripherals	Rhizopus	p__Mucoromycota
1.12483	1	0.5632	Peripherals	Debaryomyces	p__Ascomycota
-0.551528	1	0.497449	Peripherals	Didymella	p__Ascomycota
-0.0181424	1	0.102679	Peripherals	Wallemia	p__Basidiomycota
1.27722	1	0.197531	Peripherals	Acremonium	p__Ascomycota
0.400946	1	0.581424	Peripherals	Kuraishia	p__Ascomycota
0.553342	1	0.535	Peripherals	Apiotrichum	p__Basidiomycota
0.858134	1	0.454044	Peripherals	Vishniacozyma	p__Basidiomycota
1.23912	1	0.54	Peripherals	Aureobasidium	p__Ascomycota
0.667639	1	0.445	Peripherals	Trichosporon	p__Basidiomycota
0.820035	1	0.54	Peripherals	Rhodotorula	p__Basidiomycota
-0.170538	1	0.438272	Peripherals	Plectosphaerella	p__Ascomycota
-0.208637	1	0.438272	Peripherals	Thermomyces	p__Ascomycota
0.400946	1	0.58	Peripherals	Ophiostoma	p__Ascomycota
-0.513429	1	0.505	Peripherals	Xenopolyscytalum	p__Ascomycota
0.62954	1	0.655567	Connectors	Myriangium	p__Ascomycota
0.781936	1	0.197531	Peripherals	Diutina	p__Ascomycota
-0.0943403	1	0.58	Peripherals	Cladorrhinum	p__Ascomycota
-0.208637	1	0.244898	Peripherals	Botryotinia	p__Ascomycota
0.62954	1	0.585938	Peripherals	Dactylonectria	p__Ascomycota
0.0580556	1	0.203434	Peripherals	unclassified_Debaryomycetaceae	p__Ascomycota
0.24855	1	0.473333	Peripherals	Cystobasidium	p__Basidiomycota
0.362847	1	0.54142	Peripherals	Ascobolus	p__Ascomycota
0.400946	1	0.601899	Peripherals	Naumovozyma	p__Ascomycota
0.400946	1	0.581619	Peripherals	Ogataea	p__Ascomycota
0.781936	1	0.609568	Peripherals	Kodamaea	p__Ascomycota
0.24855	1	0.364198	Peripherals	Resinicium	p__Basidiomycota
0.24855	1	0.209843	Peripherals	Actinomucor	p__Mucoromycota
0.591441	1	0.544	Peripherals	Pseudopithomyces	p__Ascomycota
0.591441	1	0.155864	Peripherals	Pseudotremella	p__Basidiomycota
0.591441	1	0.42185	Peripherals	Glaciozyma	p__Basidiomycota
0.591441	1	0.43905	Peripherals	Trichophyton	p__Ascomycota
0.400946	1	0.499314	Peripherals	Myxozyma	p__Ascomycota
0.286649	1	0	Peripherals	Hygrocybe	p__Basidiomycota
-1.04681	1	0.567901	Peripherals	Schizothecium	p__Ascomycota
-0.551528	1	0.493827	Peripherals	Neodidymella	p__Ascomycota
-0.551528	1	0.104938	Peripherals	Trichocladium	p__Ascomycota
-0.551528	1	0.527701	Peripherals	Chaetomidium	p__Ascomycota
-1.4278	1	0	Peripherals	unclassified_Mollisiaceae	p__Ascomycota
-1.38971	1	0	Peripherals	Neobulgaria	p__Ascomycota
-0.322934	1	0.592593	Peripherals	Nakazawaea	p__Ascomycota
-1.4278	1	0	Peripherals	unclassified_Chytridiomycota	p__Chytridiomycota
0.400946	1	0.172336	Peripherals	Sterigmatomyces	p__Basidiomycota
-2.07549	1	0.317175	Peripherals	Paramyrothecium	p__Ascomycota
-1.08491	1	0.426036	Peripherals	Paramycoleptodiscus	p__Ascomycota
-1.08491	1	0.190131	Peripherals	Apodus	p__Ascomycota
-0.0943403	1	0.417778	Peripherals	Chaetomium	p__Ascomycota
-0.399132	1	0.548697	Peripherals	Pleotrichocladium	p__Ascomycota
-0.780122	1	0.486531	Peripherals	Myrmecridium	p__Ascomycota
-2.11359	1	0.485	Peripherals	unclassified_Clavicipitaceae	p__Ascomycota
-0.665825	1	0.48	Peripherals	Arcopilus	p__Ascomycota
-1.04681	1	0.5	Peripherals	Iodophanus	p__Ascomycota
-2.07549	1	0.380952	Peripherals	Neosetophoma	p__Ascomycota
-1.27541	1	0.304688	Peripherals	Knufia	p__Ascomycota
-2.15169	1	0.271731	Peripherals	Psathyrella	p__Basidiomycota
-2.15169	1	0.536011	Peripherals	Paraphaeosphaeria	p__Ascomycota
-2.18978	1	0.42	Peripherals	unclassified_Sordariales	p__Ascomycota
-2.22788	1	0.5984	Peripherals	Sporobolomyces	p__Basidiomycota
-2.22788	1	0.569444	Peripherals	Chaetomella	p__Ascomycota
0.896233	1	0.453694	Peripherals	Mortierella	p__Mortierellomycota
-0.627726	1	0.0939917	Peripherals	Galactomyces	p__Ascomycota
3.29639	2	0.209843	Module hubs	Clavaria	p__Basidiomycota
2.40864	2	0	Peripherals	Hemileucoglossum	p__Ascomycota
1.6823	2	0.21875	Peripherals	unclassified_Glomeromycota	p__Glomeromycota
-0.496732	2	0	Peripherals	Leohumicola	p__Ascomycota
0.955954	2	0.0587695	Peripherals	unclassified_Myxotrichaceae	p__Ascomycota
-0.173913	2	0.18	Peripherals	Phaeosphaeria	p__Ascomycota
2.16653	2	0.685121	Connectors	Rhodocollybia	p__Basidiomycota
0.55243	2	0.545265	Peripherals	Ophiosphaerella	p__Ascomycota
0.0682012	2	0.578125	Peripherals	Polyscytalum	p__Ascomycota
1.60159	2	0	Peripherals	Deconica	p__Basidiomycota
1.11736	2	0.35503	Peripherals	unclassified_Platygloeales	p__Basidiomycota
1.19807	2	0	Peripherals	unclassified_Auriculariales	p__Basidiomycota
0.955954	2	0.0831758	Peripherals	Idriella	p__Ascomycota
1.11736	2	0.391111	Peripherals	Hymenula	p__Ascomycota
-0.416028	2	0.537037	Peripherals	Neomicrosphaeropsis	p__Ascomycota
-0.416028	2	0.537037	Peripherals	Conocybe	p__Basidiomycota
1.52089	2	0.537037	Peripherals	Ascochyta	p__Ascomycota
0.71384	2	0.423077	Peripherals	unclassified_Phaeosphaeriaceae	p__Ascomycota
0.71384	2	0.499314	Peripherals	Ramgea	p__Ascomycota
1.60159	2	0.132653	Peripherals	Coniochaeta	p__Ascomycota
-0.254618	2	0.48	Peripherals	Phialemoniopsis	p__Ascomycota
0.71384	2	0.380952	Peripherals	Saitozyma	p__Basidiomycota
1.35948	2	0.272189	Peripherals	unclassified_Aspergillaceae	p__Ascomycota
0.148906	2	0.132653	Peripherals	Trichoderma	p__Ascomycota
-1.06167	2	0.42	Peripherals	Alpinaria	p__Ascomycota
0.310316	2	0.444444	Peripherals	Shanorella	p__Ascomycota
0.229611	2	0.48	Peripherals	Microascus	p__Ascomycota
-0.173913	2	0.172336	Peripherals	unclassified_Mycosphaerellales	p__Ascomycota
1.60159	2	0.489796	Peripherals	Termitomyces	p__Basidiomycota
0.55243	2	0.334252	Peripherals	Lipomyces	p__Ascomycota
-0.496732	2	0.21875	Peripherals	Acrostalagmus	p__Ascomycota
-0.173913	2	0.493827	Peripherals	unclassified_Herpotrichiellaceae	p__Ascomycota
0.633135	2	0.444444	Peripherals	Devriesia	p__Ascomycota
0.71384	2	0	Peripherals	Sympodiella	p__Ascomycota
-0.416028	2	0.244898	Peripherals	Endogone	p__Mucoromycota
-0.335323	2	0	Peripherals	Delastria	p__Ascomycota
-0.658142	2	0.644628	Connectors	Sagenomella	p__Ascomycota
-0.980961	2	0.37037	Peripherals	Rhizophagus	p__Glomeromycota
-0.658142	2	0.54	Peripherals	Amorocoelophoma	p__Ascomycota
0.229611	2	0.142012	Peripherals	unclassified_Rozellomycota	p__Rozellomycota
-0.900256	2	0	Peripherals	Echria	p__Ascomycota
-0.738847	2	0.231111	Peripherals	unclassified_Microascaceae	p__Ascomycota
-1.22308	2	0.433884	Peripherals	unclassified_Trichosporonales	p__Basidiomycota
-0.658142	2	0.5	Peripherals	unclassified_Xylariales	p__Ascomycota
-0.416028	2	0.56	Peripherals	Syncephalis	p__Zoopagomycota
-1.30378	2	0.625	Connectors	Russula	p__Basidiomycota
-0.254618	2	0.415225	Peripherals	Strelitziana	p__Ascomycota
0.310316	2	0.64	Connectors	Paraglomus	p__Glomeromycota
-0.496732	2	0.244898	Peripherals	Preussia	p__Ascomycota
-0.254618	2	0.152778	Peripherals	unclassified_Microbotryomycetes	p__Basidiomycota
-0.173913	2	0.627219	Connectors	Pseudallescheria	p__Ascomycota
-0.0932084	2	0	Peripherals	Codinaea	p__Ascomycota
-1.06167	2	0.58	Peripherals	Sarocladium	p__Ascomycota
-0.416028	2	0.493827	Peripherals	Entoloma	p__Basidiomycota
-0.658142	2	0.561983	Peripherals	Tricladium	p__Ascomycota
-0.738847	2	0.459184	Peripherals	Hyaloscypha	p__Ascomycota
-0.335323	2	0	Peripherals	Scedosporium	p__Ascomycota
-1.22308	2	0	Peripherals	unclassified_Plectosphaerellaceae	p__Ascomycota
-0.980961	2	0.512346	Peripherals	Dendrochytridium	p__Chytridiomycota
-0.0125036	2	0.375	Peripherals	Rhizophlyctis	p__Chytridiomycota
-0.173913	2	0	Peripherals	Curvularia	p__Ascomycota
-0.738847	2	0.48	Peripherals	Achroiostachys	p__Ascomycota
-0.496732	2	0.486111	Peripherals	Purpureocillium	p__Ascomycota
-0.819552	2	0.71875	Connectors	Cercospora	p__Ascomycota
-0.738847	2	0.444444	Peripherals	Pseudogymnoascus	p__Ascomycota
-1.38449	2	0	Peripherals	Lachnum	p__Ascomycota
-1.22308	2	0	Peripherals	Scopuloides	p__Basidiomycota
-0.738847	2	0	Peripherals	Tetracladium	p__Ascomycota
-0.980961	2	0	Peripherals	Teunomyces	p__Ascomycota
-1.22308	2	0	Peripherals	Mycoleptodiscus	p__Ascomycota
-1.30378	2	0	Peripherals	Colletotrichum	p__Ascomycota
0.707107	3	0.478564	Peripherals	Clavulinopsis	p__Basidiomycota
-0.707107	3	0.580078	Peripherals	Flagellospora	p__Ascomycota
0.319341	5	0.441815	Peripherals	unclassified_Didymellaceae	p__Ascomycota
2.02249	5	0.486111	Peripherals	Rosellinia	p__Ascomycota
0.0354823	5	0	Peripherals	unclassified_Hypocreales	p__Ascomycota
-0.532234	5	0.444444	Peripherals	Trichomerium	p__Ascomycota
-0.816093	5	0.653061	Connectors	Paraphoma	p__Ascomycota
0.603199	5	0.611111	Peripherals	Byssochlamys	p__Ascomycota
-1.09995	5	0	Peripherals	Stemphylium	p__Ascomycota
-0.532234	5	0	Peripherals	Articulospora	p__Ascomycota

## Sheet: S6
Table S6 ZI-PI analysis of rhizosphere fungal symbiosis network
z	module	p	roles	label	Phylum
-1.65388	2	0.656571	Connectors	unclassified_Capnodiales	p__Ascomycota
-1.62177	3	0.652778	Connectors	Rachicladosporium	p__Ascomycota
-1.62177	3	0.7	Connectors	Cylindrocarpon	p__Ascomycota
-1.60901	2	0.631579	Connectors	Wickerhamiella	p__Ascomycota
-1.38466	2	0.6304	Connectors	Arthrocatena	p__Ascomycota
-1.38466	2	0.636837	Connectors	Metarhizium	p__Ascomycota
-1.25004	2	0.662994	Connectors	Trichoderma	p__Ascomycota
-1.20517	2	0.74	Connectors	Pseudosigmoidea	p__Ascomycota
-1.18303	1	0.635	Connectors	unclassified_Diversisporales	p__Glomeromycota
-1.1603	2	0.78	Connectors	unclassified_Herpotrichiellaceae	p__Ascomycota
-1.07056	2	0.639053	Connectors	Fusariella	p__Ascomycota
-1.02569	2	0.733728	Connectors	Thelonectria	p__Ascomycota
-0.990344	1	0.718336	Connectors	Umbelopsis	p__Mucoromycota
-0.980824	2	0.647242	Connectors	Filobasidium	p__Basidiomycota
-0.979206	5	0.630178	Connectors	Keithomyces	p__Ascomycota
-0.931151	4	0.644628	Connectors	unclassified_Mycosphaerellaceae	p__Ascomycota
-0.892884	3	0.740741	Connectors	Alatospora	p__Ascomycota
-0.846213	2	0.638889	Connectors	Preussia	p__Ascomycota
-0.846213	2	0.704861	Connectors	unclassified_Cantharellales	p__Basidiomycota
-0.801343	2	0.6304	Connectors	Neomicrosphaeropsis	p__Ascomycota
-0.801343	2	0.637119	Connectors	Sebacina	p__Basidiomycota
-0.747107	3	0.662722	Connectors	Delicatula	p__Basidiomycota
-0.676674	5	0.622771	Connectors	Herpotrichia	p__Ascomycota
-0.668519	4	0.6875	Connectors	Sarocladium	p__Ascomycota
-0.626251	5	0.666667	Connectors	Clonostachys	p__Ascomycota
-0.621863	2	0.682222	Connectors	Apodus	p__Ascomycota
-0.575829	5	0.628258	Connectors	Neopyrenochaeta	p__Ascomycota
-0.455553	3	0.648438	Connectors	Ramariopsis	p__Basidiomycota
-0.442382	2	0.663265	Connectors	Subulicystidium	p__Basidiomycota
-0.405887	4	0.625	Connectors	Thermomyces	p__Ascomycota
-0.262901	2	0.726644	Connectors	Exophiala	p__Ascomycota
-0.219578	1	0.624	Connectors	Disculoides	p__Ascomycota
-0.173161	2	0.640496	Connectors	Setophoma	p__Ascomycota
-0.163999	3	0.627219	Connectors	unclassified_Pleosporales	p__Ascomycota
-0.163999	3	0.632812	Connectors	Hemileucoglossum	p__Ascomycota
-0.128291	2	0.646503	Connectors	Lindtneria	p__Basidiomycota
-0.0385504	2	0.632774	Connectors	Botryotrichum	p__Ascomycota
-0.0268872	1	0.65928	Connectors	unclassified_Phaeosphaeriaceae	p__Ascomycota
-0.0119378	4	0.625	Connectors	Strelitziana	p__Ascomycota
0.0960601	2	0.632812	Connectors	Tausonia	p__Basidiomycota
0.127555	3	0.743802	Connectors	Curvularia	p__Ascomycota
0.1858	2	0.620027	Connectors	Mycothermus	p__Ascomycota
0.1858	2	0.63	Connectors	Pulvinata	p__Ascomycota
0.273332	3	0.622222	Connectors	Arthrobotrys	p__Ascomycota
0.273332	3	0.622222	Connectors	Xeromyces	p__Ascomycota
0.358495	1	0.636488	Connectors	Stagonospora	p__Ascomycota
0.432613	5	0.658977	Connectors	unclassified_Thelephoraceae	p__Basidiomycota
0.533458	5	0.633856	Connectors	Athelopsis	p__Basidiomycota
0.634302	5	0.636678	Connectors	Trechispora	p__Basidiomycota
0.637774	3	0.653061	Connectors	Kabatina	p__Ascomycota
0.679372	2	0.63875	Connectors	Galactomyces	p__Ascomycota
0.679372	2	0.648889	Connectors	Monascus	p__Ascomycota
0.743878	1	0.721939	Connectors	Porodiplodia	p__Ascomycota
0.783551	3	0.72449	Connectors	Rhexodenticula	p__Ascomycota
0.886413	5	0.694215	Connectors	Amphinema	p__Basidiomycota
1.00222	3	0.662722	Connectors	Hohenbuehelia	p__Basidiomycota
1.03859	4	0.75	Connectors	Diutina	p__Ascomycota
1.0832	2	0.623457	Connectors	Arachnomyces	p__Ascomycota
1.12807	2	0.644628	Connectors	Fusarium	p__Ascomycota
1.12926	1	0.672154	Connectors	Phragmocephala	p__Ascomycota
1.12926	1	0.642093	Connectors	Clavulinopsis	p__Basidiomycota
1.14799	3	0.710744	Connectors	Neocucurbitaria	p__Ascomycota
1.14799	3	0.679688	Connectors	Thelephora	p__Basidiomycota
1.35242	2	0.657439	Connectors	Arcopilus	p__Ascomycota
1.53191	2	0.657439	Connectors	Humicola	p__Ascomycota
1.87688	3	0.657778	Connectors	Boothiomyces	p__Chytridiomycota
1.93574	2	0.653061	Connectors	Vishniacozyma	p__Basidiomycota
1.93574	2	0.6688	Connectors	unclassified_Melanommataceae	p__Ascomycota
2.09272	1	0.653061	Connectors	Fusidium	p__Ascomycota

## Sheet: S7
Table S7 The name of soil metabolites
#ID	name
neg_1754	Cephalexin
pos_1707	Hispanolone
neg_1673	Saponin A
pos_892	Tobramycin
neg_2553	Vialinin A
pos_1682	PS(14:0/14:0)
neg_2978	PS(18:1(11Z)/19:0)
pos_1505	PC(16:0/20:2(11Z,14Z))
pos_1660	PC(18:1(11Z)/18:3(9Z,12Z,15Z))
neg_1377	PI(16:0/0:0)
neg_1051	Indoleglycerol phosphate
pos_575	N-Feruloyl-Cadaverine
pos_698	Schidigerasaponin D5
pos_1499	DG(16:1(9Z)/18:1(9Z)/0:0)
pos_1682	PS(14:0/14:0)
neg_3019	PI(16:0/16:0)
neg_1866	Geranylgeranyl bacteriochlorophyllide b
pos_698	Schidigerasaponin D5
pos_575	N-Feruloyl-Cadaverine
neg_807	PG(16:0/16:0)
neg_725	PG(17:0/14:0)
neg_1515	PI(14:0/16:0)
pos_28	Lactulose
pos_835	Palmitic acid
neg_3312	Dodecylbenzenesulfonic acid
neg_313	Isotabtoxin
pos_373	N,N-Dimethylaniline
pos_416	Erucamide
pos_192	15(S)-HETE
pos_835	Palmitic acid
pos_1501	1-Palmitoyl-2-linoleoyl PE
neg_1573	Anemarsaponin E
